# Supplementary material for: Osteology, relationships and functional morphology of Weigeltisaurus jaekeli (Diapsida, Weigeltisauridae) based on a complete skeleton from the Upper Permian Kupferschiefer of Germany
Source: PeerJ. 2021 May 20;9:e11413. doi: 10.7717/peerj.11413 (PMC8141288; doi:10.7717/peerj.11413)
Supplement: Supplemental Information 1 [file peerj-09-11413-s001.tnt]

nstates num 4;
xread
File output by Morphobank v3.0 (http://www.morphobank.org); 2020-09-01 15.25.12
339 61

Petrolacosaurus_kansasensis                       000000--?0?1?000100000?0000-000010100000000001010000000?020000011001100-00?00000020111010001001000[02]?0-01[01]11?000?0????010000000??0001001-1---20000?00000000000001-000110000010?01000000?00000000100100-0-0000000000-000100000000-0?0001000001000?0000100011000000000001100?00000001000--001100000100010?-10010000-00-000000000-0--00000?00?0000??000
Orovenator_mayorum                                ?00000--???100001?000000000-0000101000001?000??100??000?0[12]????0?1?????0?00??0??0???111??0?????????????0101??001?0????010001001????0?000?????00100?10000000000000-??????000000????000?0???????????????????0?????????0?????????????????????????????????????????????????????????????????????????????????????????????????????????????????????????????0?
Hypuronector_limnaios                             ????????????????????????????????????????????????????????????????????????????????????????????????????????????????????????0?0?????????0??????0?0??0?0??000????0-01-?????1???????0??????????1?????0?0????1?000011?1???011100011100-00?11???10010011????????????????0???????0??10????2?10-0001110100??00??????????????????????????????????100???0??????
Vallesaurus_cenensis                              000000--?????000???0????1?0-??0??0100?0??????????00?000?000?????????????????????????????????????????????????????????????00???0??????0???0??000100?000000????000?????????0?1?--????1??0?1?1??00???1?10???0?0000?1???0??100011110-00?1????220?0011?00?????????0?0?010101?000010???0?0??????1????00???01???10????????0????1???0100?-?100?101??00????00
Megalancosaurus_preonensis                        1?000?????????001???0???1?0-??01101???00?001-??1??0?000?0000?????????????0??????????????????????????????????????????????0000?0????0?0???0?00?0100?000?0???0?00?1-??0?21?0?1???00001000?1?1??00???1?20?1?000011?1???0??110011111111??????220?0011???0???????0000?0000???01?010????2010???0????00?????????100?00?00?10?1?10000100???110?1010?0??????0
Drepanosaurus_unguicaudatus                       ??????????????????????????????????????????????????????????????????????????????????????????????????????????????????????????????????????????????????????????????????????????????1??????????1??0?001102??1?0?001??110-0??110011111011??????220?111????1??00???010101000???11-01000102?10-0?01110000???0????100000??0?1001?10000100?-?110?-01??0???????
Dolabrosaurus_aquatilis                           ??????????????????????????????????????????????????????????????????????????????????????????????????????????????????????????????????????????????????????????????01-???????????????????????????????1???101?000011??10-0??110?1111??1??????????????????????????????????????00????????????????????????????????00000??0?100101?000100?-???0??????????????
Avicranium_renestoi                               ?1??????????0?0010?0??????0???00101010000?01-0-11-10000?000000010?????0?00-01-?-0??----00??0000000200?00?0?1010?01?1?00100???0?0????0???0-10?1??????????????-??1-?0???1?0??1001?101000?101?0?????????????????????????????????????????????????????????????????????????????????????????????????????????????????????????????????????????????????1????0
Coelurosauravus_elivensis                         ????????????0?001000???02?0-??00101???0010000??10?-0000?0210000?001?1?0-?0-00??0??01?11???????????????00????0?0????????????????0??????????0???1?0?0000001??00?01-????100?00?0??0000000?1?000?0??00?00-1-100100?1???0????0020000-0??00??0100100???00011001101000?0001?11?0??0?????0??11?1?111??00??00?1??10??0?????0-?0?0000??00?-?????000??00??????
Weigeltisaurus_jaekeli                            000000--????0?001?000?00210-0?000?1???0010100101?0-0000?0210000??00???0??0??????????????????????????????????????????????00???0?0????00??0?0000100?0000001?1000?1??????0???0???0??01?00?1?0?0??0?0?????1?1?0100?1???0?????02?000-0???????100??????0001?0?11?100??0001?110000???????????????????00???001??10??0???????????000?100?0?000100???0?????11
Rautiania_spp.                                    ?00000--?0??00001?00??????0???0???1???0?10100?????-?0?????10000??01-100-00-0????????????????????????????????????????????00???0?0?1010??0010000100?0100001-1000??????????????????????????????????????????????????00-??????????????????????????????000110?110100?????????0000??????????????????????????????????????????????????????????????????????11
Claudiosaurus_germaini                            ?00000????????001??00??0100-000010101?0110000??110?0000?00000?01?01?100-00000000?[12]01?1010???0?????????01111?0?1?????????000000?0??01001-1???00100?0000000?000001-0001[12]00?0010000000000?00000000110?01011000000?000?020100010000-0??10100000?00110000111-1100010?01010110000001??000??-?1011?00000001010?000000000010000?0000010??0000?0000?000?0?00
Acerosodontosaurus_piveteaui                      ?????????????0001??0???01?0-0000?0101??????????1??01000?010???0??????00-?0?0?????????????????????????????????????????????????0????0?0?????????100?00000????00?01-?????????????0??????????0000?0000000-1-000000?0?0-?????0???????????1???????0??????01010111000000101011?0??00???0100???10?11??0?0?01??????????????????????????????????000???0??0??0
Hovasaurus_boulei                                 ??????????????00???0??????????0010101000100001?110?1000?0[12]011??1??????0-?0??0????2?111110??10?0?0?00??00-1??0?1??????000????????????????0???????0?0?000???????01-0000?000000??00000?00?0?000?00000000?0?000000?0???01?100010000-0??011000001001110001110111000??0101011000000?0101000-?101110001?000?1??100000000000000000[01]0110???000?0000?00?????0
Thadeosaurus_colcanapi                            ??????????????????????????????00??1????????????1????0?????0????????????-?0-?0??0???110-?0?????0????01?00?11?0?1???????????????????010??????????????????????????1-?????00?00??????????0???000000000000?1?000000?000-010100010000-0??1?1?0?0010011100011101110000?0001011000000???01000-?1?11?00000?0101??100000??0?10000000?1110???000?0000?00??????
TropidostomaZone_Youngina                         000000-?????00001??001?01?0?00001010100010000??11011000?02001101?001??0??0000??????111??0???????????1?00?1??0?1?????????000000?0??0?00??0?0000100?1000000??00?????????0????????000?000??????????0??00-1?0?0000?000?010???010000?0?0??100?0??00111?001001110001??01?????????0010?00001001?101000?000?010?100100000000000?00??010-???00??000?00?00??0
Youngina_capensis                                 000000--?10100001?000000100-000010101000000001011011001002001101?000000-10-0000002011111000000010?201000-11?00110101010000?000?0??0?00?0000000100?10000000100000-????10010000-00100000?000??000000000-1-00000000010010100?10000-0??1110000110011?00011101100010?01010110000101010000?-0101110001000100??100???00000000000001010--??????10?00000?000
Huehuecuetzpalli_mixtecus                         100000--????10001??00??1??0??001001000111?001??10000000??002?111?1????111101????????????????0?1??????????????????????10?000101????11001?????00100?0000001?0000?1???00100??00??00?0??00?0?000?????00?0???110000?0?0?111100000000?0?1111?0101?0011??00111?11?0000?00?1???00001?????1???????11?000???0?01??001?????0?0??0??10?000100?000?100??10????10
Shinisaurus_crocodilurus                          010000--?0?10000?0?021001-0-00110011??10100000--??1-000?0002111101?--1110100010102-000-01011001100121000-1010100000011010010011011100011001000100?1000001-00001211100?-010100-01000000?00000000000000-1-10000001?0-110000011000-0011110000110011000?100011100001000111100011010101000-01011100000?001000011-0000-10-?01?00101010000000110001000[12]?00
Iguana_iguana                                     010000--?0?1000000102100110-101100100?1111001??10000000?1001111101????110100011102-100-010010?11?0121000-100010000001101001011101111001100100010110100001011001211100?0000000-01000000?00000000000000-1?0100000100?111000010000-001111010010001100001100011000010001111000011101011111010111010010000100011-00000100001-00100110000000-000010002000
Uromastyx_acanthinura                             010000--?0??100010102101-?0?00110011??10100010-???00000?1002111101--??11?1001-0?02-????00011000100121000-1010100000011010020011001110011000000100?000002--11001211100?0100000-01100000?0000000000000001?11000001010110101000000-001111001010?01100001100010000010001111000011101011110010111010010000100011-1-000100001-11100110000000?000010?0?000
Gephyrosaurus_bridensis                           010000--?0?00000100020002-0-00101010101110000001100?000?0101111001?-?01111000000121110-1010?????00201000-11?0?000???????002?0110?01101?1001000100?0000001-101000-1100100?0000-100000?0??000000?0100?0-?-1100000?110111????1?000-0??1110000?00011??10110?11?00???0??????????1110101001-01011?0?001000010?011-0000-0?-0?1??????1100????1?????100??0?0
Diphydontosaurus_avonis                           ?00000???0?000001000010[01]??0?0?1010101001000000?11000000?110[01]1110?01?1011?10000?0121??0?1000?????00201000-11?0?000???????0021?100101?01?1001000100?00000[01]1?101001-????100?00???[01]????000???0????0000000?1?1?0000???1?101???????????01??100101?001??000??1?11000?0?01?1?1100??1???????0?????11?01000001?1??[01]11?0000000000?1011001100?000?000???0?0??00
Planocephalosaurus_robinsonae                     ?00000-??0?010001000?1?1??0?00101010101100000??11100000?1[12]01111??1????11?1000000121110?10?1?????00201000?11?0?0?????????00210110????0??1001000100?00100[12]??101001?11?0100?00[01]0010000000?00000110000000?1?010000?0?1111010??10000-0???11000010?011?00011??1???0??????????????111010101??0101??010?0001?1??011?0000?000?01??????1100?????????0?010?000
Sphenotitan_leyesi                                ?0000110?0-0?011??00??????0???????1???120?00?0???1??00??1?0011?000???00-?0??0??0121110-2001?????????????????????????????002101?11?1?01??001010100?0?100[12]---200???????????????????????????????????????????????????????????????????????????????????????????????????????????????????????????????????????????????????????????????????????????????????0?
Clevosaurus_brasiliensis                          ?0000110?0??10011?00?1?1??0?000010101000100000?11110000?1[12]0111110?????11?10000?0121110?2111???????????00-1??0?0?0???????00?101101?1?01?000001010??00??0[12]???010?1??????????0???1???0??0-?0???0?0000???????1???0?1??????????????????????????????????????????????????????????????????????????????0?000100???????????????????????????????????????????00
Clevosaurus_hudsoni                               0000011000?0100010000111--0-000010101001100000-11110000-12011111001?101[01]11000000121110-20111000110021000-1100?0?00?01???0021011[01]101101?1001010100?001002---01001-110110000000-11000000-00000110000000-1-110000?0011111100?10000-0??1110010?00011000011101100010000011110000111010100100101110100000[01]0110001-0000000?001-??100110000?00000?01000??00
Sphenodon_punctatum                               000000--?0?0?0011000?1?1--0-0003101011[01]2000000-11110000?02001100001-000-11000100121000-10011000100201000-01101000100110100210110101101-1010010100?001002--101001-000010000000-10100000?00000000000000-1?0100000010-1[12]0001010000-00111100001010110010110011010000000111100001110101001001011101000000010?011-00000010001-1010011000000?0000010000?00
Colobops_noviportensis                            0????1121???0??00?0?011?210-0001?0101002?1000??100100[01]????0[01]111??????????????????2??????000?0?????????0??????????????????????11???????????????????????????????????????????????????????????????????????????????????????????????????????????????????????????????????????????????????????????????????????????????????????????????????????????????????0
Protorosaurus_speneri                             100000--???100001?0000?0100-0000001000110101-??10000000?01011111001-001011000??????1???????00?0?00?0????????????????????000000?01?0100?00?1000100?00000000000010-0?00200??011100001000?1?011001000000-0-000000?100-0?0100010000-00?1?110000000110010101-010000000?01010000000???000????1?1110101000100??1000010000100000001001100000000000?001?0??0
Macrocnemus_bassanii                              10001110?0??0000000001?0110-0000101010011101???10000000?01?1111?001?0?1?110000?0?20110-????????????[12]??00????001?0???????00?00100?1010?1?001100100?10000000?00011-0?01200?0011100011000?1?011-???00?10-?000?00??1?110111?001???????011110010100110?0?101-00-001???00???0??00101110002101111110101?00101?0100000?0?0??0?0101100010000000000??0010?0-0
Macrocnemus_fuyuanensis                           ?000111????10?00???0?1?0110-0000101010111?01-??10000000?01011??000????1??1000????[12]?11???????????????????????????????????00000??0??010???001?00100?100000???00011-???1200??011100011100?1?011001000010-??000000?1011011??00????????0111??0101001??00?101-?0-0010?00???000000101?100021001?1110101000101001000000000000001011000110?000?000??001???-0
Amotosaurus_rotfeldensis                          ??00?1?????10?000000???01?0-??????????????0?????????000?0[01]0?1?1????????0110001?0???110-?0?????????????00????201?????????100000??????00????1?00100?000000???00011-??012000?011100011?0121?0110?1?00?10?1?000000?10110111000??????????????010?0011000?10??????0?0000??????00?10???000210?1?1?10001000101??00000?0?0???00?-101?0?110??01?000??0010????
Tanystropheus_longobardicus                       1000111010?10000000000?0110-000000100?1101001??10000000?01021111001?0000110[01]0000020100-10001??0?00101000????001?00??1??110000000??0100100?1020100?0[01]00[02]001000011-00113000101110001?011?110110111[01]01100110000100110-011000010000-0?01111001010011000?101-00-0010001000000010101110002101111110[01]010001010000010000-10?000-1110101100001000010001000-0
Ozimek_volans                                     ??????????????00?000??????0?0?0???1???01100?????????0?????02?11??????0101100??????????????????????????????????????????????0???????0??0?????????00?000000???00?121??113?1010111000??00111?011001?0111101?0000?0?1110011100???0?0?0???1???010?0011100?101?0???010?01?????00?0101?1000210?1111?00110?0?010?????????????????????0011?0??1?00??00010?0?0
Langobardisaurus_pandoflii_concatenation          101011?0???1??0????0???01?0-0?00??10??????0???????0?000?0?0111????1??????101????????????????????????????????????0???????100??110????00??0????0100?0100?00?0000121????2?1?101110001?101?1?011????0????????00010??011011000030000000011110????0???000?101-00-00100010???0000010??1000?11?1?1110111??0101?0100?00???1??0001111010111?001?000??0010???0
Tanytrachelos_ahynis                              ??0011?0????0?001000???01?0-?000001?0?00??001??10?0??00?0102??????????1??1??000??????0-10???????????????????????????????0?0???????0?0???0????0100?0000000?0000121??11??1010??100011?0111?0110?0?00?11?110?0010?100-0101000??0???0?0?????010?0011000?101-00-0010?0100???001010?110002111111110111??0101??00010?010??010??11?010111?001?0001?0010???0
Mesosuchus_browni                                 0000112210?00000001001101-0-100[03]011011[01]1110000-10010000?01011111001-001011000010020110-201010111100?1000-11001110000?101000000?0?0110000001100100?0?01000?100010-000010010011?000010011100?1101000100-1-00000000110011001010000-0??10110001?00110?00??1-0100010?01010?000?000??1000200110111000100010010100?0000011000010012011000000000???00100?-0
Howesia_browni                                    ??????????????1????01???1??-??0301?011121??1-0-10???000?01011??10?????10????0?????011??20?010?1????????0?11???1?0????????????1???1??0???0?????1?0?0?0100??100?1[01]-???0????????????????????0????????1???????00????0??01000??100?0-0?0????????????????????????0???????????????00111000??011011100?1???1????1000000001100001001???1?????0??0??????0???0
Eohyosaurus_wolvaardti                            [01]?????????????10???0??????0???????100?12110??0?10011001001011011001??010?10000?????1???????10?11??????????????????????????0010????110???0??1??100?0?0100??100?????????????????????????????????????????????????????????????????????????????????????????????????????????????????????????????????????????????????????????????????????????????????????0
Rhynchosaurus_articeps                            0002112210?00?101?0111?01-0-000301101[01]120101-0-1001000100101111100000010?1001-?-01?----2011?1?1?????1?00-01?011100??????010001?0??0?00000????1100?0?0100??100-10-?0??100?0010001101000?000??11?00?0?0-1-0000000?111010001010000-0??1111100110010000?101-010001??010?00?000000?010002111101110001?00?-0??100?00000??000010012001?000000000??00100?-0
Teyumbaita_sulcognathus                           00021122?0?010101?0211101-0-0003001010120101-0-1001100110201111?00000010?1001-1-01?----20?11101110021000-?????1?00?0????01100010011000-00111?1100?000100??100-11-010000000010001?00001?100??11?010000-1-00???0?1???0??????????????01????00110010?01?101-0100?1?????????????????????????????????1000010??10?000?????????1???????????????0??0?00???-0
Hyperodapedon_gordoni                             00021122?0?-00101?011110110-10031?1011120001-0-10011011102001110000??0??11001-1-01-----[12]0?11111101021010-01???11010?1???01100100111100000?11-1100-0?0100??100-11-1100?000001???????????1?0??110000000-1?000000?1?0?0??????????????01?1?1101?00100000101-0100010001?????000000111000211?1011?0001000?0?0110?????????????100120?1???00??000???0?1??-0
Boreopricea_funerea                               ?0001110110100000??011?01?0-?00010100001??01-??10?0?000?1001111??01?001011000??????110-??????????????????????????1??????000000????01001?001?00100?10000001?10011-???0100100110000010011100?100110010100?000000?1???010???1??000-0???????00?00011?000101-0100010001010??0000???????????????????0?????????10000?000110000???10011000000110??0011???-0
Teraterpeton_hrynewichorum_full_codings           20000100???101011?0001?01?0-100000101000110????10000100?1200111000???010?1010?00??100?????010?0100????00?????11?00??????101?00?0?10000?00[01]1??1100?0100100?120-11-???010000010100001001110101????00?0??1?0000[01]0?10??001?????????????11???101?0?1????????????????????????00?110111000210?10112000??001010??0????0?0?????0???1?00111?0???000?10??10?10
Trilophosaurus_buettneri                          0000011011010101100001?02-0-1000001011020101-0-10000100?1-0[01]111000???01011111-0-01-----10000010111111110-01011110000110110100110?10100000011-1100?0100100?120-120100020000011100001001111?110110101?0-1-0000100000-010100120000-0?011101101000110000101-011000000001010000000111000110110101000100010111100000000110000100100110011?01100?001100000
Spinosuchus_caseanus_combined_                    ??0?0??????101011000?0?02?0??000?010?0010?01??010000100?1?011????0??0?10??????????????????0?????????????????????????????10??01????0?000??????1100?0100100?1[12]0-11010??200000111000010011?10??001110100?1?[01]000001?[01]0?0?00001??0???????????10??0011?000101?011000??00010???0??00101000?10?10101000100010111?00000000110000??????????11??1?00???0100??0
Icarosaurus_siefkeri                              00?????????100001?001100100-000010100001110?????0000000?000211?00?????10?10000?0???1??????????0????21?0111??210?????????000000????1?00???????0100?00000???000011-1100000??010000001?00?1?0??0?1?10?0??1?001010?110-010??0??????????1????110???1?01001101?0?00?0?01????????010???000110?1?1??0010??0?01?????????????????????????????????00?0?11??0?0
Kuehneosaurus_latus                               ?00011101100000010001100100?1000101000011101-??10000000?0002111001????10110000000201111?0?010?011?221101111?[12]?[01]10?00????000?00?011110010001100100?0000001-100011-00001000001[01]0000111011?100101[12]110111110001000111[01]-01010?11?0?0?0???110010110011?10011010100000?0??????????[01]011100021001010100110?00010000010?00011000???????1100????110???011000-0
Pamelaria_dolichotrachela                         ?0??111??0????0000?0?0?01?0-100??0100?0???01?0?10000000?010?1110?01??010111100?00?011????0?10??1[01]00110?0-?10?????00?????[01]0000100??0100100?11?0101001?000001[01]0011-0000200000111000010010?00??001100100-1-?000?0000100110000?0000-??0?????0000001[01]?010101-0100000?01???1?000100101001211?10111000100010011100001000110?00?00???010010????0??1011011-0
Shringasaurus_indicus                             100011111???0?0000?001?01?0?[01]?0?0?10??010101???10?010?????01111??0????101101000??????????????????0?[12]111??0?02???????????00?00???????00??????0011110000000?110011-?1001000?011000001?010?00?1011?0011?00?0000001?10-0110000??0???0??11101101?0011?010100?0?0001??00?????????001?1000211?1?01?0?01000000??000?01????????0??????????1?????00?1?110?1-0
Azendohsaurus_madagaskarensis                     1000111110?0000001001000100-100000101101010010-10000000?01011110001?001011110000020110-?0001?11?11121110-120210111001101100000?01100001-1?1?001111010000011?0011-100010000011000001001010011001100100-1-0000100100-011000030000-00011111001000110010101-01000000000101000010011100021?1100110000000000110000010001100101001?0010010?0110?0101?001-0
Azendohsaurus_laaroussi                           ?000111-10?000000100???????-????????????????????????????????????????????????????????????????????????????????????????????1?00?0???????????????01111010000011100????????????????????????????????????????????????????????????????????????????????????????????????????????????????????????????????????????????????????????????????????????1??????1???-?
Prolacerta_broomi                                 100001101110000000000100100-000010100001010[01]00-10000000?01011111001-001011[01]0000002011111010[01]011120221100-1101011000011010001000011010010001100100?10000001110011-0000?000001100000110101001100?100000-0-0000000011001[01]100010000-0??1011000010011000?101-00-00100?1?1?1???00001010002?00100110[01]01000100111000010001100001001101100??00??00?000100000
Proterosuchus_fergusi                             100201101110000000100000101-?002001000011101-1010010000?0200111100[01]-0010111000000[12]01?1110111011111?11100-110111120101???000100?1110110?0011120101010000001110010-0?0010010011000000000?00011??2?0010110000001000010010100?10000-0??10011000100110?00101-01000???01?????????00111000???1101110001000000111000010001100001001??110000?0000???0[01]100?00
Proterosuchus_yuani                               ?002011011100000001000?0101-0002001000011101-1?10010000?02001111001-001011100?0??2??????0?1?????????1???????????????????0001?0????0110?001112010101000000?110011-?????0?1001??0????00???????0???001010000?0000?010-010100010000-0?0100?1000100110010101-1110000000010??00?10011?00021011011100010001001110??010001100001??1?101?0?0?01?00??01100?00
Erythrosuchus_africanus                           10000111110100100010000010111002001000011101-1110011010?02001110000000001100??0?02?????10110011?21121110-0100?1120101???000110?111011110011100101010000001010010-??0000000011001000000?0000?012100100-1-0000000010-010??0010000-0?011110001?0010001?101-010?010?01?????????0011100121111001200010000000100??010?0100000???100??10???0??0??0?010?000
Euparkeria_capensis                               ?0000111???00?00001000?01011000210101001?101-1110010010?0201111000000010?1000?00?20110?10?1??11?21121010-?101?112100??01000110?1110110?0011100101010000001010011-??0?1000001000?000000?00001??2?00?011100000?00010-0??1?00?????????11??0001?0010?00???1-?0-0010?01??????0?0001?100121111001?1?01001-0111000?1-001111000-1110111000000001000?[01]100000
Batrachotomus_kupferzellensis                     10000101?1?10010002001001012?002001000011101-0-10010010?020011100000001011001-0-02?--0-10?1101111102111?-0011?10201?1???00?110?1?1001000011100101010000001010011-?0000000001100[01]001100?100011121001010100000000110-0??100?10000-0?011???10100010000?101-0000010?00?????????001010012111100121001001-01?1001-?-102111?00-????111000????01??101?000?0
Coelophysis_bauri                                 200101-1???10?00002000?0101200000011-?011?01-0-10-00001?02?1111000000?0??1001-?-02?----10111001?[12]01?1?10??01111?20??1?0100??10????001?100???00101010000001010011-0??120000011100001001?1001111110?0?0-?-10?00?0110-010??011???????01----101100100?0?0-1-0000010000[01]11[01]000-1001011012110100121000?11-01110[01]1?1-10-----?0-111?100?-000-010001?110?000
Plateosaurus_engelhardti                          100001-1?1011?0000200000101210000011-?011101-0-10-00001?02?111100000000?11001-?-02?----?0111001?10121110?0011110[12]0001?0100?110?0?1001?1000100010110[01]000001000011-0??02000001100000100101001111110?1?0-?-10?00?0110-0100?001???????01?---101100100?1?0-1-000001???01?-00??-1001011012110100121?00?11-0111001?1-10-----?0-111?100?-000-01000??100?010
;


cnames
{ 0 Rostrum_length_relative_to_total_skull_length_ _.40 .41_.62 .62_;
{ 1 Premaxilla_fusion_to_contralateral_premaxilla_ absent present;
{ 2 Premaxilla_external_sculpturing_ surface_is_smoothly_sculptured marked_by_anteroventrally_oriented_striations;
{ 3 Premaxilla_ventral_margin_orientation_ horizontal_roughly_inline_with_maxillary_ventral_margin slight_downturn_such_that_margin_trends_anteroventrally extensive_downturn_premaxilla_extends_to_ventral_margin_of_dentary;
{ 4 Premaxilla_anterodorsal_process_nasal_process_ present_separating_external_nares absent_or_reduced;
{ 5 Premaxilla_posterodorsal_process_maxillary_process_subnarial_process_ absent_such_that_premaxilla_contributes_small_ventral_margin_for_external_naris posterodorsal_process_present_framing_posteroventral_margin_of_externa_naris.;
{ 6 Premaxilla_posterodorsal_process_maxillary_process_subnarial_process_length_ short_failing_to_exclude_maxilla_from_narial_margin long_excluding_maxilla_from_narial_margin extremely_long_reaching_anteriormost_part_of_prefrontal;
{ 7 Premaxilla_posterodorsal_process_maxilla_contact_ simple_straight_suture knob_on_the_posterior_margin_of_posterodorsal_process_of_premaxilla_fits_into_notch_in_anterior_surface_of_maxilla anterior_lamina_of_maxilla_laps_laterally_over_posterodorsal_process_of_premaxilla;
{ 8 Premaxilla_posterodorsal_process_posterior_surface_ marked_by_transversely_thin_lamina_arcing_from_process_to_alveolar_portion_of_premaxilla smooth_no_posterior_lamina;
{ 9 Premaxilla_contribution_to_palate_ absent flattened_palatal_processes_present;
{ 10 Premaxilla_palatal_process_ extends_posteriorly_as_far_as_lateral_surface_of_premaxilla extends_posteriorly_past_lateral_surface_of_premaxilla;
{ 11 Maxilla_anterolateral_surface_ large_anteriorly_opening_foramen_present_positioned_just_anterodorsal_to_primary_row_of_neurovascular_foramina anteriorly_positioned_foramen_absent;
{ 12 Maxilla_ascending_process_anterior_surface_slope_ posterodorsally_inclined vertical;
{ 13 Maxilla_lateral_surface_near_anteroposterior_midpoint_ marked_by_subequal_neurovascular_foramina bears_single_neurovascular_foramen_anteroposteriorly_longer_than_all_others;
{ 14 Maxilla_ventral_margin_shape_ horizontal convex;
{ 15 Maxilla_posterolateral_surface_ directly_adjacent_to_alveolar_margin lateral_process_of_maxilla_present_creating_distinct_space_between_maxillary_alveoli_and_posterolateral_surface_of_the_maxilla;
{ 16 Maxilla_dorsal_portion_shape_ posteriorly_concave_margin tapers_to_point_dorsally;
{ 17 Maxilla_medial_surface_dorsal_to_tooth_row_ smooth prominent_anteroposteriorly_oriented_ridge_present;
{ 18 Maxilla_anteromedial_surface_palatal_process_ absent present_but_fails_to_reach_midline present_and_touches_its_antimere_at_midline;
{ 19 Maxilla_dentigerous_surface_ ungrooved single_anteroposteriorly_running_groove double_anteroposteriorly_running_groove;
{ 20 Nasals_anterior_margins_ appressed_nasals_form_anteriorly_pointed_structure_visible_dorsally_with_point_in_midline appressed_nasals_form_anteriorly_flattened_surface_visible_dorsally. appressed_nasals_are_separated_anteriorly_by_premaxilla;
{ 21 Nasal_contact_with_prefrontal_orientation parasagittal anterolateral;
{ 22 Nasal_lateral_contact_w_maxilla narrow_lamina_abuts_dorsoventrally_narrow_portion_of_medial_surface_of_ascending_process_of_maxilla dorsoventrally_broad_lamina_abuts_entire_ascending_process_of_maxilla;
{ 23 Lacrimal_ present_as_distinct_ossification absent_as_distinct_ossification;
{ 24 Lacrimal_facial_contribution_ forms_portion_of_lateral_surface_of_face_reaching_anteriorly_to_external_naris forms_portion_of_lateral_surface_of_face_but_does_not_reach_naris limited_to_orbital_margin;
{ 25 Lacrimal_facial_contribution_dorsal_portion_ extends_dorsally_to_reach_ventral_margin_of_nasal_externally externally_fails_to_reach_nasal;
{ 26 Antorbital_fenestra_ absent present;
{ 27 Antorbital_fossa_ restricted_to_lacrimal restricted_to_lacrimal_and_dorsal_process_of_maxilla present_on_lacrimal_dorsal_process_of_maxilla_and_dorsal_margin_of_posterior_process_of_maxilla_ventral_border_of_antorbital_fenestra_;
{ 28 Prefrontal_orbital_margin_lateral_surface_ smooth_or_slight_grooves_present rugose_sculpturing_present_;
{ 29 Prefrontal_contact_with_contralateral_prefrontal_ no_contact_due_to_fronto_nasal_contact prefrontals_approach_medially_constricting_fronto_nasal_contact contact_present;
{ 30 Frontal_fusion_to_contralateral_frontal_ unfused_suture_patent fused_in_midline_no_clear_suture_patent;
{ 31 Frontals_shape maintains_transverse_width_throughout_its_anteroposterior_length exhibit_gradual_transverse_expansion_throught_anteroposterior_length exhibit_abrupt_expansion_in_postorbital_region tapered_posteriorly_due_to_transverse_breadth_of_postfrontals;
{ 32 Frontal_contact_with_parietal_shape_ roughly_transverse_in_orientation anteriorly_convex_U_shaped_contact_with_frontal_exhibiting_posterolateral_processes_at_contact;
{ 33 Frontal_and_postfrontal_dorsal_surfaces_texture_ relatively_smooth distinct_pitting;
{ 34 Skull_roof_upper_temporal_fenestra_ absent_dorsal_skull_roofing_bones_cover_adductor_chamber present_as_gap_between_dorsal_exposures_of_skull_roofing_bones;
{ 35 Postfrontal_ present absent_as_discrete_ossification;
{ 36 Postfrontal_shape_in_dorsal_view_ forms_right_triangle_with_right_angle_at_posteromedial_margin anteroposteriorly_broad_posterior_margin_posteromedially_inclined;
{ 37 Postfrontal_posteromedial_corner_ anteroposteriorly_or_posterolaterally_inclined. posteromedially_inclined_producing_transverse_tapering_of_frontal;
{ 38 Parietal_fusion_to_contralateral_parietal_ unfused_to_one_another_patent_suture fused_at_the_midline_no_distinct_suture.;
{ 39 Parietal_dorsal_surface_ flattened_skull_table dorsal_exposure_of_parietal_forms_raised_margin_elevated_above_lateral_excavation_for_jaw_adductor_musculature thin_blade_like_sagittal_crest;
{ 40 Parietal_posterolateral_post_temporal_supratemporal_processes_orientation_ roughly_transverse angled_strongly_posterolaterally;
{ 41 Parietal_posterolateral_processes_ slender_and_tapering anteroposteriorly_flattened_such_that_parietal_contributes_prominently_to_occipital_face_of_skull;
{ 42 Parietal_posterolateral_process_lateral_ornamentation absent_margin_is_smooth present_margin_marked_by_dorsolaterally_oriented_row_of_pointed_projections;
{ 43 Pineal_foramen_ present absent;
{ 44 Pineal_foramen_position_ entirely_surrounded_by_parietals situated_within_frontoparietal_suture;
{ 45 Postparietals_ absent present;
{ 46 Postparietal_fusion_in_midline_ unfused_with_patent_suture_evident fused_as_midline_interparietal;
{ 47 Postorbital_medial_process_ absent_with_contributions_of_frontal_parietal_or_postfrontal_forming_posterodorsal_orbital_margin present_postorbital_contributing_to_posterodorsal_orbital_margin;
{ 48 Postorbital_medial_contact_with_frontal_and_parietal_ present absent_with_postfrontal_fitted_in_between;
{ 49 Postorbital_contact_with_postfrontal_ medial_process_sits_posteroventral_to_postfrontal medial_process_laps_dorsally_over_postfrontal;
{ 50 Postorbital_squamosal_upper_temporal_bar_ located_approximately_at_level_of_mid_height_of_orbit located_approximately_aligned_to_dorsal_border_of_orbit;
{ 51 Postorbital_posterior_process_anteroposterior_length_ contributes_to_lateral_margin_of_supratemporal_fenestra_but_does_not_reach_posterior_aspect_of_that_opening contributes_to_the_entire_length_of_supratemporal_fenestra_reaching_posterior_aspect_of_that_opening;
{ 52 Infratemporal_fenestrae_conformation_ present_distinct_opening_framed_by_squamosal_postorbital_and_jugal postorbital_jugal_and_squamosal_fit_against_one_another_as_lateral_temporal_plate_present_with_squamosal_extending_anteriorly_to_slot_into_notch_on_jugal;
{ 53 Jugal_anterior_process_ slender_and_tapering broad_and_expanded_anteriorly;
{ 54 Jugal_lateral_surface_ornamentation_ unornamented marked_by_distinct_anteroposteriorly_trending_shelf_present_anguli_oris_crest_sensu_Butler_et_al._2015_;
{ 55 Jugal_lateral_surface_anteroposteriorly_oriented_shelf_anguli_oris_crest_ restricted_to_main_body_of_jugal extends_at_least_to_anterior_tip_of_anterior_process_of_jugal;
{ 56 Jugal_dorsal_process_squamosal_contact_ absent present;
{ 57 Jugal_posterior_process_ absent present_but_failing_to_contact_quadratojugal_posteriorly present_contacting_quadratojugal_posteriorly.;
{ 58 Posterior_cranial_table_ornamentation_ absent prominent_horns_on_squamosal_and_quadratojugal;
{ 59 Squamosal_lateral_descending_process_flange_ anteroposteriorly_broad_covering_quadrate_entirely_in_lateral_view anteroposteriorly_slender_partially_exposing_quadrate absent;
{ 60 Squamosal_posterior_lamina_ present_covering_much_of_posterior_aspect_of_quadrate absent_posterior_aspect_of_quadrate_exposed_in_occipital_view_;
{ 61 Quadrate_contact_with_squamosal_ braced_laterally_by_squamosal_but_does_not_extend_dorsally_to_contact_ventral_surface_of_squamosal_exposure_on_skull_roof. extends_dorsally_to_fit_into_fossa_on_the_ventral_surface_of_squamosal_exposure_on_skull_roof.;
{ 62 Quadrate_ tapers_dorsally expanded_dorsally_into_prominent_convexity_dorsal_condyle_head_.;
{ 63 Supratemporal_ absent present;
{ 64 Tabular_ absent present;
{ 65 Quadratojugal_ present absent_as_distinct_ossification;
{ 66 Quadratojugal_anterior_process_ present absent;
{ 67 Quadratojugal_anterior_process_shape_ paralleling_dorsal_and_ventral_borders anteriorly_tapered;
{ 68 Quadratojugal_dorsal_process_ tall_extending_to_dorsal_margin_of_infratemporal_region short_limited_to_posteroventral_corner_of_infratemporal_region;
{ 69 Quadrate_foramen_quadratojugal_foramen_position_ foramen_positioned_between_quadrate_and_quadratojugal foramen_positioned_within_the_quadrate;
{ 70 Quadrate_lateral_flange_tympanic_crest_ absent_quadrate_has_no_lateral_expansion present_flattened_lateral_crest_projects_from_lateral_surface_of_quadrate;
{ 71 Quadrate_tympanic_crest_conch_ absent present_as_deep_posterior_concavity_to_crest;
{ 72 Quadrate_pterygoid_ramus_ ventral_margin_of_posterior_base_of_ramus_in_line_with_quadrate_condylar_surface posterior_base_of_ramus_elevated_dorsally_relative_to_quadrate_condylar_surface;
{ 73 Quadrate_posterior_margin_shape_ straight_vertically_oriented concave_excavated_posteriorly;
{ 74 Quadrate_posterior_margin_ventral_half_ concave convex;
{ 75 Quadrate_proximal_portion_posterior_side_ continuous_with_shaft expanded_and_hooked;
{ 76 Palatal_teeth_ present absent;
{ 77 Vomer_teeth_ present absent;
{ 78 Vomer_contact_with_maxilla_ absent_vomer_only_contacts_premaxilla present_vomer_premaxilla_contact_expands_onto_maxilla.;
{ 79 Palatine_teeth_ present absent;
{ 80 Palatine_anterior_transverse_expansion_ absent_producing_anteriorly_curved_suborbital_fenestrae present_producing_anteriorly_tapered_suborbital_fenestrae;
{ 81 Suborbital_fenestra_ absent present_as_small_foramen_similar_to_or_smaller_than_central_stem_of_ectopterygoid_in_anteroposterior_dimensions present_as_large_fenestra_larger_than_ectopterygoid_in_anteroposterior_dimensions;
{ 82 Palatine_lateral_tooth_row_dental_morphology_ similar_to_other_palatal_teeth enlarged_relative_to_all_other_palatal_teeth_akin_to_marginal_teeth_in_size_morphology;
{ 83 Pterygoid_anterior_process_dentition_medial_row_row_T3_of_Welman_1998_Ezcurra_2016_ absent present;
{ 84 Pterygoid_anterior_process_dentition_lateral_row_row_T2_of_Welman_1998_Ezcurra_2016_ absent present;
{ 85 Pterygoid_transverse_process_dentition_ absent present;
{ 86 Pterygoid_transverse_process_dentition_number_of_tooth_rows_ multiple_rows one_row;
{ 87 Pterygoid_midline_contact_with_contralateral_pterygoid_ absent present_small_contact_at_anterior_tip present_broad_contact_throughout_anteroposterior_length;
{ 88 Pterygoid_transverse_process_orientation_of_long_axis_ lateral anterolateral;
{ 89 Ectopterygoid_posterior_expansion_of_contact_with_jugal_ absent present_with_prominent_posterior_process_extending_from_main_stem_;
{ 90 Ectopterygoid_articulation_with_pterygoid_ contacts_part_of_lateral_edge_of_pterygoid contacts_entire_lateral_edge_of_pterygoid;
{ 91 Supraoccipital_posterior_surface_ smooth distinct_dorsoventrally_running_crest_in_midline;
{ 92 Supraoccipital_shape_ consists_of_a_flattened_posterior_lamina pillar_like_U_shaped_in_horizontal_section_;
{ 93 Opisthotic_ventral_ramus_shape_ slender_process distinct_club_shaped_expansion_ventrally;
{ 94 Opisthotic_paroccipital_process_morphology_ unflattened_and_tapered anteroposteriorly_flattened_distally;
{ 95 Opisthotic_paroccipital_process_contact_with_suspensorium_ absent_ends_freely present;
{ 96 Exoccipital_contact_with_dorsal_elements_of_occiput_ columnar_throughout_their_dorsoventral_height exhibit_dorsomedially_inclined_processes_which_do_not_meet_in_midline meet_dorsally_over_foramen_magnum_excluding_supraoccipital;
{ 97 Exoccipital_contact_on_floor_of_foramen_magnum_with_contralateral_exoccipital absent_basioccipital_contributes_to_floor_of_foramen_magnum present_excluding_basioccipital_from_floor_of_foramen_magnum;
{ 98 Exoccipital_fusion_with_other_braincase_elements_ unfused_to_other_braincase_elements_sutures_with_basioccipital_and_opisthotic_patent_ fused_to_opisthotic fused_to_basioccipital;
{ 99 Basioccipital_occipital_condyle_posterior_surface_ exhibits_elliptical_notochordal_depression_that_occupies_much_of_posterior_surface_of_condyle exhibits_narrow_pinprick_notochordal_pit_within_posterior_surface condyle_is_smoothly_convex;
{ 100 Basioccipital_basal_tubera_ poorly_developed_not_extending_well_ventral_of_occipital_condyle well_developed_extending_ventral_to_level_of_occipital_condyle;
{ 101 Basioccipital_ventral_margin_ deep_embayment_between_basal_tubera_at_least_as_wide_as_occipital_condyle narrow_embayment_between_basal_tubera_narrower_than_occipital_condyle;
{ 102 Parabasisphenoid_long_axis_orientation_ horizontal more_vertical;
{ 103 Parabasiphenoid_cultriform_process_dentition_ absent present;
{ 104 Parabasisphenoid_cultriform_process_dentition_ teeth_run_anteroposteriorly_on_process teeth_clustered_at_base_of_process;
{ 105 Parabasisphenoid_parasphenoid_crests_ absent_such_that_there_is_no_ventral_floor_for_vidian_canal present_as_prominent_ventrolateral_extensions_of_caudoventral_processes_framing_ventromedial_floor_of_vidian_canal;
{ 106 Parabasisphenoid_passage_for_internal_carotid_arteries_ within_lateral_wall_of_braincase within_ventral_surface_of_parabasisphenoid passage_of_internal_carotids_do_not_enter_braincase_;
{ 107 Parabasisphenoid_semilunar_depression_on_the_lateral_surface_of_the_basal_tubera_ present absent;
{ 108 Parabasisphenoid_ventral_surface_ roughly_planar distinct_depression_at_suture_between_basioccipital_and_parabasisphenoid distinct_depression_within_parabasisphenoid;
{ 109 Parabasisphenoid_cultriform_process_ extremely_elongate_reaching_to_level_of_internal_nares shorter_failing_to_reach_internal_nares;
{ 110 Parabasisphenoid_basipterygoid_process_orientation_of_long_axis_ anterolateral lateral;
{ 111 Parabasisphenoid_passage_for_abducens_nerves_ within_dorsum_sella track_across_dorsal_surface_of_dorsum_sella;
{ 112 Laterosphenoid_ossification_ absent present_but_fails_to_reach_ventral_surface_of_frontals present_reaching_ventral_surface_of_frontals;
{ 113 Prootic_lateral_surface_anteroventrally_oriented_crest_crista_prootica_ present absent;
{ 114 Prootic_foramen_for_facial_nerve exit_sits_within_broad_open_surface_along_anterior_inferior_process exit_sandwiched_between_crista_prootica_anterodorsally_and_additional_thin_plate_of_bone_posteroventrally;
{ 115 Prootic_anterior_inferior_process_ process_present_sitting_anterior_to_trigeminal_foramen absent_trigeminal_foramen_unframed_anteriorly;
{ 116 Prootic_posterolateral_surface_contribution_to_paroccipital_process_ absent_no_contribution_to_anterior_surface_of_paroccipital_process present_contributes_laterally_tapering_lamina_to_anterior_surface_of_process;
{ 117 Stapes_stapedial_shaft_robusticity robust_with_thick_shaft slender_with_rod_like_shaft;
{ 118 Stapes_dorsal_process_ absent present;
{ 119 Stapes_foramen_for_stapedial_artery_ present absent;
{ 120 Dentary_anterior_portion_in_lateral_view_ in_same_horizontal_plane_as_middle_portion_of_dentary anteroventrally_deflected;
{ 121 Dentary_anterior_portion_symphyseal_region_of_mandible_ dentaries_do_not_diverge tips_of_dentaries_diverge_from_one_another;
{ 122 Dentary_contribution_to_lateral_mandibular_surface_ terminates_at_or_near_to_posterior_terminus_of_tooth_row extends_posteriorly_to_overlap_coronoid extends_well_posterior_to_coronoid;
{ 123 Dentary_lateral_exposure_posterior_extent_ posteriormost_extent_of_dentary_on_dorsum_of_mandible_posterodorsal_process_of_dentary_sensu_Ezcurra_et_al._2016_ posteriormost_extent_of_dentary_positioned_ventral_to_surangular_posterocentral_process_of_dentary_sensu_Ezcurra_et_al._2016_;
{ 124 Dentary_posteroventral_portion_ just_meets_angular laterally_overlaps_anteroventral_portion_of_angular;
{ 125 Mandible_coronoid_process_ absent present;
{ 126 Mandible_coronoid_process_dorsal_height_ dorsoventrally_shorter_than_anterior_process_of_jugal dorsoventrally_tall_similar_to_taller_than_anterior_process_of_jugal;
{ 127 Surangular_dorsolateral_surface_ transversely_narrow exhibits_transversely_wide_shelf;
{ 128 Surangular_lateral_surface_foramen_positioned_near_surangular_dentary_contact_ absent present;
{ 129 Surangular_lateral_surface_foramen_positioned_directly_anterolateral_to_glenoid_fossa_ absent present;
{ 130 Angular_exposure_on_lateral_mandibular_surface_ broadly_exposed limited_to_lower_1_3_dorsoventral_height_of_mandible;
{ 131 Angular_exposure_on_lateral_mandibular_surface_ terminates_anterior_to_glenoid extends_to_glenoid;
{ 132 External_mandibular_fenestra_EMF_ absent present;
{ 133 Splenial_ present absent;
{ 134 Splenial_contribution_to_mandibular_symphysis_ present absent;
{ 135 Articular_fusion_to_prearticular absent present;
{ 136 Retroarticular_process_ present_as_extension_of_articular_and_adjacent_bones_posterior_to_quadrate_articulation absent;
{ 137 Articular_fossa_posterior_to_glenoid_ subequal_or_greater_in_anteroposterior_length_to_glenoid_fossa anteroposteriorly_constricted_shorter_than_glenoid_fossa;
{ 138 Articular_retroarticular_process_shape_ dorsoventrally_shallow_dorsal_margin_positioned_posteroventral_to_quadrate_articulation dorsoventrally_deep_dorsal_margin_at_dorsoventral_level_equivalent_to_quadrate_articulation;
{ 139 Articular_retroarticular_process_posterior_tip_ oriented_posteriorly oriented_posterodorsally_upturned_;
{ 140 Premaxilla_teeth_morphology_ similar_in_morphology_to_maxillary_teeth single_apicobasally_elongate_chisel_like_tooth teeth_longer_than_maxillary_teeth_with_subcircular_cross_section;
{ 141 Marginal_dentition_on_anteriormost_portions_of_premaxilla_and_dentary_ present absent;
{ 142 Marginal_dentition_enlarged_caninform_teeth_in_maxilla_ present absent_maxillary_teeth_subequal_in_size.;
{ 143 Dentition_crown_height_of_upper_dentition_compared_with_lower_dentition_ similar_tooth_crown_height upper_dentition_shorter_relative_to_taller_lower_dentition;
{ 144 Marginal_dentition_serrations_ absent present;
{ 145 Dentition_marginal_dentition_serrations_ small_fine_knifelike enlarged_coarse;
{ 146 Marginal_dentition_posterior_margin_of_tooth_shape_ convex_or_straight concave;
{ 147 Marginal_dentition_middle_posterior_portion_of_maxilla_ crown_tapers_apically_from_root_crown_junction crown_expands_mesiodistally_apical_to_root_crown_junction;
{ 148 Dentition_posterior_maxillary_dentition_distal_posterior_surface_of_tooth_ flattened_or_marked_by_small_carina marked_by_prominent_distally_oriented_flange_running_posteromedially_from_main_apex_of_crown;
{ 149 Marginal_dentition_arrangement_on_dentigerous_surface_of_maxilla_ single_row_of_marginal_teeth multiple_zahnreihen_in_maxilla;
{ 150 Marginal_dentitition_crown_ single_pointed_apex flattened_platform_with_pointed_cusps mesiodistally_arranged_cusps;
{ 151 Marginal_dentition_root_implantation_ teeth_situated_in_shallow_groove_pleurodonty_thecodonty_ teeth_superficially_attached_to_tooth_bearing_bones_with_limited_extension_of_pulp_cavity_into_dentigerous_bone teeth_superficially_attached_to_tooth_bearing_bones_with_no_extension_of_pulp_cavity_into_dentigerous_bone_acrodonty_.;
{ 152 Marginal_dentition_root_lingual_surface_ walled_by_small_lingual_wall no_lingual_wall_pleurodonty_;
{ 153 Marginal_dentition_root_lingual_surface_ walled_by_minimal_lingual_wall_only interdental_plates_contribute_to_lingual_wall;
{ 154 Marginal_dentition_root_fusion_to_tooth_bearing_bone_ absent ankylosed_to_dentigerous_bone;
{ 155 Marginal_dentition_crown_shape circular labiolingually_compressed labiolingually_wider_than_mesiodistally_long;
{ 156 Marginal_dentition_regionalization absent_no_clear_abrupt_change_from_anterior_to_posterior_teeth present_clear_shift_from_small_anterior_juvenile_teeth_anteriorly_to_large_posterior_adult_teeth;
{ 157 Anteriormost_marginal_dentition_procumbency_ anteriormost_marginal_teeth_have_similar_apicobasal_orientation_to_posterior_teeth anteriormost_teeth_are_procumbent;
{ 158 Vertebrae_centra_notochordal_canal_ present absent;
{ 159 Presacral_vertebrae_posterior_articular_surface_ planar concave convex;
{ 160 Presacral_vertebrae_posterior_convexity_ slight_with_posteriorly_flattened_surface strong_hemispherical;
{ 161 Atlas_centrum_ separate_from_axial_intercentrum fused_to_axial_intercentrum;
{ 162 Axis_intercentrum_fusion_to_axial_centrum_ absent present;
{ 163 Axis_centrum_ratio_of_centrum_length_height_of_anterior_articular_surface_ _3 _3;
{ 164 Axis_neural_spine_shape_ dorsal_margin_inclined_anteroventrally dorsal_margin_inclined_anterodorsally;
{ 165 Cervical_vertebrae_ratio_of_lengths_of_fourth_or_fifth_cervical_centra_to_heights_of_anterior_articular_surfaces_ _1 1_3 3_10 10_;
{ 166 Post_axial_cervical_vertebrae_intervertebral_articulations_ circular_or_ovoid_articular_surfaces_appressed_to_one_another_directly saddle_shaped_articular_surface_heterocoely_.;
{ 167 Anterior_post_axial_cervical_vertebrae_anterior_articular_surface_shape_ subcircular_roughly_equivalent_in_dorsoventral_height_and_transverse_width compressed_with_greater_transverse_width_than_dorsoventral_height;
{ 168 Cervical_vertebra_ventral_keel_ present absent;
{ 169 Anterior_post_axial_cervical_vertebrae_ventral_surface_shape_excluding_keel_ convex_rounded flattened;
{ 170 Anterior_cervical_vertebrae_hypapophysis_ absent_ventral_surface_of_centrum_unexpanded_posteroventrally posteroventral_surface_of_centrum_exhibits_massive_posteroventrally_projecting_crest;
{ 171 Cervical_vertebrae_costal_facets_number_ one two;
{ 172 Anterior_post_axial_cervical_vertebrae_diapophysis_or_dorsal_margin_of_synapophyses_position_ at_or_near_dorsoventral_level_of_pedicles further_ventrally_near_dorsoventral_midpoint_of_centrum;
{ 173 Anterior_post_axial_cervical_vertebrae_costal_facets_position_relative_to_one_another_ distinctly_offset_from_one_another very_closely_appressed_to_one_another_with_little_or_no_finished_bone_separation.;
{ 174 Anterior_cervical_vertebra_neural_arch_transverse_breadth_at_anteroposterior_midpoint_relative_to_centrum_ similar_in_transverse_breadth substantially_broader_transversely;
{ 175 Anterior_post_axial_cervical_vertebrae_neural_spine_base_ elongate_subequal_in_length_to_neural_arch short_spine_restricted_to_posterior_half_of_neural_arch;
{ 176 Anterior_post_axial_cervical_vertebrae_neural_spine_shape_in_cross_section_ transversely_narrow elliptical_or_circular;
{ 177 Anterior_post_axial_cervical_vertebrae_neural_spine_anterior_margin_shape_ straight_and_linear marked_by_anterodorsal_process_forming_anterior_notch;
{ 178 Anterior_post_axial_cervical_vertebrae_neural_spine_anterior_margin_inclination_ posterodorsal anterodorsal;
{ 179 Anterior_post_axial_cervical_vertebrae_neural_spine_dorsal_tip_ transversely_slender expanded_transversely;
{ 180 Mid_cervical_vertebra_neural_spine_height subequal_in_height_and_length_to_other_cervical_neural_spines dorsoventrally_depressed_at_anteroposterior_midpoints_little_more_than_midline_dorsal_ridges;
{ 181 Cervical_vertebra_dorsal_surface_of_postzygapophyses_ smooth_and_rounded marked_by_dorsoventrally_tall_projections_epipophyses_.;
{ 182 Anterior_cervical_vertebra_postzygapophysis_epipophysis_morphology_ form_vertical_expansions_of_bone_above_facet_but_do_not_extend_posteriorly form_posteriorly_pointed_projections_that_barely_project_posteriorly_beyond_level_of_postzygapophyses form_posteriorly_pointed_projections_that_project_far_posteriorly_beyond_level_of_postzygapophyses;
{ 183 Intercentra_in_cervical_column_ present absent;
{ 184 Anterior_cervical_vertebrae_presacral_vertebrae_3_5_postzygapophyses_ separated_posteriorly connected_through_horizontal_lamina_transpostzygapophyseal_lamina_with_notch_at_midline;
{ 185 Cervical_ribs_ present_as_distinct_ossifications_from_cervical_vertebrae absent_as_distinct_ossifications_;
{ 186 Anterior_cervical_ribs_shaft_shape_ tapering_rapidly_roughly_triangular_in_lateral_view ribs_taper_gradually_elongate_and_splint_like_in_lateral_view.;
{ 187 Cervical_ribs_anterior_process_ absent present;
{ 188 Anterior_dorsal_vertebrae_parapophysis_or_ventral_margin_of_dorsal_portion_of_synapophysis_position_ partially_on_lateral_margin_of_centrum entirely_on_neural_spine;
{ 189 Posterior_dorsal_vertebrae_parapophysis_or_ventral_margin_of_dorsal_portion_of_synapophysis_position_ positioned_partially_on_lateral_margin_of_centrum positioned_entirely_on_neural_spine.;
{ 190 Anterior_dorsal_vertebrae_pectoral_region_number_of_costal_facets_ one_holocephaly_ two_dichocephaly_ three_tricephaly_;
{ 191 Posterior_dorsal_vertebrae_costal_facets_ single_rib_facet inverse_L_rib_facet_suggesting_partial_confluence_of_diapophysis_and_parapophysis_ double_rib_facet;
{ 192 Dorsal_vertebrae_diapophysis_position_ anterior_portion_of_neural_arch_centrum anteroposterior_middle_of_neural_arch_centrum;
{ 193 Anterior_dorsal_vertebra_pedicel_dorsoventral_height_ substantially_shorter_than_respective_centra taller_than_respective_centra;
{ 194 Anterior_dorsal_vertebra_neural_arch_surface_ventrolateral_to_base_of_neural_spine_ smooth_surface surface_marked_by_deep_concavity;
{ 195 Anterior_dorsal_vertebra_neural_spine_anteroposterior_expansion_ roughly_similar_in_morphology_to_posterior_dorsal_neural_spines dorsally_broader_anteroposteriorly_than_at_spine_base third_dorsal_spine_anteroposteriorly_expanded_into_hatchet_shape_contacting_adjacent_spines;
{ 196 Dorsal_vertebrae_neural_spine_dorsal_portion_ similar_width_as_more_distal_dorsal_portion_of_neural_spine expanded_transversely_into_flattened_tip_spine_table_;
{ 197 Dorsal_vertebra_breadth_of_neural_spine_expansion little_lateral_expansion_relative_to_neural_spine_base transversely_broad_much_wider_than_neural_spine_base.;
{ 198 Dorsal_vertebrae_neural_spines_dorsolateral_surfaces_ marked_by_rounded_mammillary_processes smooth;
{ 199 Dorsal_vertebrae_neural_spine_dorsal_tip_texturing_ marked_by_pebbly_unfinished_bone marked_by_transverse_striations;
{ 200 Dorsal_vertebrae_neural_spines_dorsoventral_height_ tall_greater_in_dorsoventral_height_than_anteroposterior_length long_and_low_lesser_in_dorsoventral_height_than_anteroposterior_length.;
{ 201 Dorsal_vertebra_accessory_zygosphene_zygantrum_articulations_ absent present;
{ 202 Dorsal_ribs_curvature_of_rib_shaft_ curve_ventromedially_to_frame_trunk splay_laterally_forming_patagium.;
{ 203 Patagial_ossifications_manifested_as_elongate_bony_spars_positioned_lateral_to_ribs_in_dorsal_region_ absent present;
{ 204 Posterior_dorsal_ribs_articulation_with_vertebrae_ unfused fused;
{ 205 Mid_dorsal_ribs_fusion_to_respective_centra_ absent present;
{ 206 Presacral_vertebrae_5th_vertebra_to_sacrum_neural_arch_posterior_edge_ spinopostzygapophyseal_laminae_absent spinopostzygapophyseal_laminae_present;
{ 207 Dorsal_vertebrae_intercentra_ present absent;
{ 208 Sacral_ribs_anteroposterior_length_of_first_primordial_sacral_rib_versus_second_primordial_sacral_rib_ primordial_sacral_rib_one_longer_anteroposteriorly_than_primordial_sacral_rib_two primordial_sacral_rib_two_about_same_length_or_longer_anteroposteriorly_than_primordial_sacral_rib_one;
{ 209 Second_sacral_rib_shape_ a_single_unit bifurcated_distally_into_anterior_and_posterior_processes;
{ 210 Second_sacral_rib_posterior_process_ terminally_blunted sharp_distally;
{ 211 Caudal_vertebrae_autotomic_septa_within_centrum_ absent present;
{ 212 Anterior_caudal_vertebrae_transverse_processes_shape_ curved_posterolaterally straight curved_anterolaterally;
{ 213 Anterior_caudal_vertebrae_transverse_processes_medial_base_orientation_ perpendicular_to_long_axis_of_vertebra angled_posterolaterally_from_base;
{ 214 Anterior_caudal_vertebrae_neural_spines_ inclined_posteriorly_ vertical_;
{ 215 Anterior_caudal_vertebrae_neural_spines_dorsal_tips_ spines_unexpanded_dorsally spines_exhibit_slender_anterior_and_posterior_projections_forming_T_shape;
{ 216 Anterior_caudal_vertebrae_neural_spine_dorsoventral_height_ similar_in_height_or_shorter_than_sacral_neural_spines taller_than_sacral_neural_spines;
{ 217 Caudal_vertebrae_length_of_anterior_caudal_vertebrae_caudal_vertebrae_1_10_relative_to_posterior_caudal_vertebrae_25_ subequal_in_length posterior_caudal_vertebrae_much_longer;
{ 218 Chevrons_hemal_spine_shape_ tapers_along_anteroposterior_length broadens_slightly_along_length broadens_distally_forming_inverted_T_shape broadens_distally_forming_subcircular_expansion;
{ 219 Chevrons_hemal_spine_length_ similar_in_length_or_shorter_than_caudal_neural_spines substantially_longer_than_caudal_neural_spines;
{ 220 Chevron_proximal_articular_morphology_ unfused_to_centra fused_to_centra;
{ 221 Chevrons_hemal_spine_curvature_ roughly_straight convex_anteriorly;
{ 222 Anterior_chevron_hemal_spine_morphology_ forms_single_spine bifurcated_ventrally;
{ 223 Anteriormost_chevron_hemal_spine_morphology_ bifid_spines_remain_separate_ventrally bifid_spines_recontact_ventrally_forming_foramen;
{ 224 Posterior_chevron_proximal_articulation_ positioned_intervertebrally positioned_at_anteroventral_margin_of_centrum;
{ 225 Terminal_caudal_vertebra_e_ similar_in_morphology_to_other_posterior_caudals modified_into_claw_like_element;
{ 226 Epiphyses_of_limb_elements_secondary_ossification_centers_ absent present;
{ 227 Cleithrum_ present absent;
{ 228 Clavicle_ventral_articular_portion_ broader_than_distal_dorsal_portion_of_clavicle similar_in_narrowness_to_distal_dorsal_portion_of_clavicle.;
{ 229 Interclavicle_anteromedial_portion_shape_ transversely_robust_forming_broad_diamond_anteriorly transversely_gracile_anteriorly_forming_anchor_like_shape_anteriorly.;
{ 230 Interclavicle_anterior_surface_anteromedial_to_clavicular_articulations_shape_ smooth_margin prominent_notch_in_margin;
{ 231 Interclavicle_posterior_stem_shape_ slender_tapering marked_expansion;
{ 232 Scapula_blade_dorsoventral_height_anteroposterior_length_at_base_of_blade_ratio_ _.4 .4_.25 _.25;
{ 233 Scapula_scapular_blade_shape_ dorsally_directed_blade posterodorsally_curved_blade anterodorsally_curved_blade;
{ 234 Scapula_scapular_blade_anterior_margin_ straight_convex_or_partially_concave markedly_concave;
{ 235 Scapula_lateral_surface_dorsal_to_glenoid_fossa_ prominent_tubercle_present smooth_bone_surface;
{ 236 Scapulocoracoid_glenoid_fossa_position_ at_or_near_base_of_scapular_blade located_far_ventral_of_base_of_scapular_blade;
{ 237 Scapulocoracoid_glenoid_fossa_orientation_relative_to_long_axis_of_body_ oriented_posterolaterally_ventral_margin_extends_posterior_of_dorsal_margin oriented_laterally_ventral_margin_positioned_directly_underneath_to_dorsal_margin;
{ 238 Coracoid_ossifications_ two one;
{ 239 Coracoid_infraglenoid_morphology_ no_development_of_coracoid_posteroventral_to_glenoid prominent_post_glenoid_process_on_coracoid_terminating_in_thickened_margin;
{ 240 Sternum_ossification_of_sternal_plates_ absent present;
{ 241 Humerus_internal_tuberosity_ continuous_with_humeral_shaft offset_from_humeral_shaft_by_cylindrical_pedicel_of_finished_bone;
{ 242 Humerus_distal_end_transverse_width_ less_than_2.5_times_minimum_width_of_shaft equal_or_more_than_2.5_times_minimum_width_of_shaft;
{ 243 Humerus_epicondyles_proximal_base_ positioned_distal_to_midshaft positioned_at_near_midshaft;
{ 244 Humerus_ectepicondyle_radial_nerve_groove_ absent present;
{ 245 Humerus_ectepicondyle_radial_nerve_groove_ groove_has_no_roof groove_roofed_forming_ectepicondylar_foramen;
{ 246 Humerus_ectepicondyle_ present_as_prominent_preaxial_crest absent_no_crest;
{ 247 Humerus_ectepicondyle_morphology_of_lateral_margin_ squared_off_pre_axially pointed_triangular_pre_axially;
{ 248 Humerus_entepicondylar_foramen_ absent present;
{ 249 Humerus_entepicondyle_ absent_smooth_margin_between_shaft_and_post_axial_condyle present_as_prominent_entepicondylar_crest;
{ 250 Humerus_entepicondylar_crest_proximal_margin_morphology_ curved_proximal_margin prominently_angled_proximal_margin;
{ 251 Humerus_entepicondyle_distal_extent_ terminates_proximal_to_the_distal_margin_of_the_ulnar_condyle extends_distally_relative_to_ulnar_condyle;
{ 252 Humerus_distalmost_end_ colinear_with_proximal_shaft primary_axis_of_shaft_curves_towards_flexor_surface_at_distal_end.;
{ 253 Humerus_distal_condyles_morphology_ distinct_trochlear_and_capitular_articulations low_double_condyle;
{ 254 Radius_proximal_tab_ absent prominent_tab_for_articulation_with_ulna_present;
{ 255 Radius_distal_articulation_ terminal_surface_is_concave small_styloid_process_on_radius_fits_into_radiale;
{ 256 Ulna_shape_ similar_to_radius_with_elongate_shaft flattened_in_pre_axial_post_axial_plane_forming_enormous_crescent;
{ 257 Ulna_ossified_olecranon_process_ present absent;
{ 258 Manual_intermedium_ present absent;
{ 259 Ulnare_and_intermedium_elongation_ elements_longer_proximodistally_than_in_pre_axial_post_axial_plane elements_short_equivalent_in_proximodistal_and_pre_axial_post_axial_length;
{ 260 Ulnare_and_intermedium_perforating_foramen_between_elements_ present absent;
{ 261 Medial_centrale_of_hand_ absent present;
{ 262 Distal_carpal_five_ absent present;
{ 263 Manus_digit_two_II_ungual_ similar_in_morphology_to_other_manual_unguals substantially_taller_and_more_massive_than_other_manual_unguals;
{ 264 Manus_manual_digit_three_III_phalangeal_formula multiple_phalanges single_non_ungual_phalanx;
{ 265 Manual_digit_four_phalangeal_formula_ five_phalanges four_phalanges two_phalanges;
{ 266 Manual_ungual_length_ about_same_length_or_shorter_than_last_phalanx_of_same_digit distinctly_longer_than_last_phalanx_of_same_digit;
{ 267 Pelvis_puboischiadic_plate_fenestration_ absent present_thyroid_fenestra_within_plate;
{ 268 Ilium_anteroventral_process_extending_from_anterior_margin_of_pubic_peduncle_ absent present_process_draping_across_anterior_surface_of_pubis;
{ 269 Ilium_supra_acetabular_crest_ absent_posterodorsal_margin_of_acetabulum_similar_in_development_of_anterodorsal_margin present_prominent_anterodorsal_bony_lamina_frames_anterodorsal_margin_of_acetabulum;
{ 270 Ilium_supra_acetabular_surface_ dorsalmost_margin_of_acetabulum_is_unsculptured prominent_bulbous_rugosity_superior_to_acetabulum.;
{ 271 Ilium_acetabulum_shape_ irregular_marked_by_posterodorsal_invasion_by_finished_bone_ roughly_circular_no_posterodorsal_invasion;
{ 272 Ilium_acetabulum_ventral_margin_ convex concave;
{ 273 Ilium_iliac_blade_long_axis_orientation_ horizontal_orientation posterodorsal_orientation anterodorsal_orientation;
{ 274 Ilium_iliac_blade_maximum_anteroposterior_length_ less_3_times_its_maximum_height_ more_than_3_times_its_maximum_height_;
{ 275 Ilium_anteroventral_margin_of_iliac_blade_ inclined_posterodorsally inclined_vertically inclined_anterodorsally;
{ 276 Ilium_iliac_blade_anterior_surface_ smooth_anterior_margin anteriorly_projecting_process_or_tuber_present;
{ 277 Ilium_anterior_process_tuber_ small_with_anterodorsal_margin_of_ilium_curving_smoothly_into_dorsal_margin_of_iliac_blade large_and_anteriorly_projecting_tuber_with_dorsal_margin_of_tuber_nearly_continuous_with_dorsal_margin_of_iliac_blade.;
{ 278 Ilium_iliac_blade_dorsal_margin_ smoothly_textured marked_by_distinct_dorsoventral_striations_running_from_acetabulum_to_dorsal_margin_of_iliac_blade;
{ 279 Ilium_posterior_process_anteroposterior_length_ weakly_developed_failing_to_extend_well_posterior_of_acetabulum strongly_developed_extending_well_posterior_to_acetabulum;
{ 280 Ilium_iliac_blade_post_acetabular_portion_ relatively_planar_or_lightly_sculptured marked_by_posterodorsally_running_ridge_extending_from_posterior_margin_of_supraacetabular_margin;
{ 281 Pubis_symphysis_ pubic_apron_present_with_distinct_anteroventral_downturn_of_symphyseal_region pubic_apron_absent_symphyseal_region_only_in_coronal_plane;
{ 282 Pubis_pubic_tubercle_ absent_with_anterolateral_surface_of_pubis_unexpanded present_with_anterolateral_surface_of_pubis_expanded_into_anteroposteriorly_broadened_tuber.;
{ 283 Pubis_anterolateral_surface_ lateral_pubic_tubercle_sensu_Vaughn_1955_present_appearing_as_rounded_tuberosity prominent_transversely_narrow_ambiens_flange_present anterolateral_surface_of_pubis_marked_by_rugose_bone;
{ 284 Ischium_anteroposterior_length_ about_same_length_or_shorter_than_dorsal_margin_of_iliac_blade markedly_longer_than_dorsal_margin_of_iliac_blade;
{ 285 Ischium_posterior_margin_ vertical_and_flattened posterior_process_extends_from_posterodorsal_ischiadic_margin_spina_ischii_sensu_El_Toubi_1949_;
{ 286 Femur_shaft_shape_ forms_sigmoidal_curvature linear_with_slight_ventrodistal_curvature;
{ 287 Femur_proximal_surface_ well_ossified_convex concave_surface_with_central_groove;
{ 288 Femur_proximal_surface_dorsal_surface_ unornamented marked_by_prominent_tuberosity;
{ 289 Femur_anterior_trochanter_m._iliofemoralis_cranialis_insertion_ absent present;
{ 290 Femur_ridge_of_attachment_of_the_m._caudifemoralis_ bladelike_with_distinct_asymmetric_apex_located_medially low_and_without_distinct_medial_asymmetrical_apex_fourth_trochanter_;
{ 291 Femur_internal_trochanter_proximal_portion_ does_not_reach_proximal_articular_surface reaches_far_proximally_continuous_with_proximal_articular_surface;
{ 292 Femur_distal_condyles_relative_size_ medial_lateral_condyles_subequal_in_transverse_and_proximodistal_dimensions medial_lateral_condyles_unequal_lateral_condyle_larger_than_medial_condyle.;
{ 293 Femur_distal_condyles_dimensions_relative_to_femoral_shaft_ distinct_expansion_beyond_circumference_of_femoral_shaft limited_expansion_beyond_circumference_of_femoral_shaft;
{ 294 Femur_tibial_condyle_ medial_surface_is_rounded_and_mound_like medial_surface_is_triangular_and_sharply_pointed;
{ 295 Femur_fibular_condyle_ventral_surface_ flattened_and_planar rounded_and_mound_like;
{ 296 Pedal_centrale_ absent_as_distinct_ossification present_as_distinct_ossification;
{ 297 Proximal_tarsals_astragalus_and_calcaneum_co_ossification_ present_as_distinct_ossifications co_ossified;
{ 298 Proximal_tarsals_astragalus_and_calcaneum_perforating_foramen_ present_situated_between_astragalus_and_calcaneum absent;
{ 299 Proximal_tarsals_morphology_of_perforating_foramen_ broad_marked_by_finished_bone_on_astragalus_and_calcaneum pinched_marked_by_extremely_constricted_space_between_astragalus_and_calcaneum;
{ 300 Astragalus_tibial_and_fibular_articulations_ separated_by_gap_notch_of_Gower_1996_ continuous;
{ 301 Astragalus_margin_between_tibial_and_fibular_facets_ margin_grades_smoothly_into_anterior_hollow prominent_ridge_separates_margin_from_anterior_hollow;
{ 302 Calcaneum_articular_surfaces_for_fibula_and_distal_tarsal_IV_ separated_by_nonarticular_surface continuous;
{ 303 Calcaneum_distal_facet_ little_broader_in_dorsal_plantar_dimensions_than_proximal_facet markedly_expanded_more_than_twice_as_broad_as_proximal_facet;
{ 304 Calcaneum_primordial_lateral_projection_tuber_orientation_relative_to_transverse_plane_ lateral_less_than_20_degrees_posteriorly deflected_between_21_49_degrees_posterolaterally between_50_90_degrees_posteriorly;
{ 305 Calcaneum_lateral_margin_ terminates_in_unthickened_margin marked_by_roughened_tuberosity_laterally;
{ 306 Calcaneum_lateral_margin_transverse_dimension_ limited_postaxial_expansion markedly_broadened_lateral_wing_of_calcaneum_twice_as_broad_or_broader_than_distal_calcaneal_facet.;
{ 307 Calcaneum_calcaneal_tuber_shaft_proportions_at_midpoint_of_tuber_lateral_projection_ taller_than_broad subequal_or_broader_than_tall;
{ 308 Calcaneum_lateral_projection_ventrolateral_margin_ coplanar_with_dorsolateral_margin_of_projection ventrolateral_margin_of_calcaneum_curls_externally;
{ 309 Calcaneum_lateral_projection_ventral_margin_ margin_is_convex_and_continuous_with_lateral_margin_of_projection margin_is_concave_sharply_angled_relative_to_lateral_margin_of_projection;
{ 310 Distal_tarsal_four_proximal_surface_ smooth_contact_surface_for_proximal_tarsals prominent_process_for_contact_with_proximal_tarsals;
{ 311 Pedal_centrale_contact_with_tibia_ absent present;
{ 312 First_distal_tarsal_ present absent;
{ 313 Second_distal_tarsal_ present absent;
{ 314 Fifth_distal_tarsal_ present absent;
{ 315 Metatarsal_I_shaft_proximodistal_length_relative_to_proximodistal_length_of_metatarsal_IV_ _.42 .42_.32 .32_;
{ 316 Metatarsal_IV_proximodistal_length_ longer_than_metatarsal_III about_same_length_or_shorter_than_metatarsal_III;
{ 317 Metatarsal_five_proximal_surface_postaxial_margin smooth_curved_margin marked_by_prominent_pointed_process_outer_process_sensu_Robinson_1975_;
{ 318 Metatarsal_five_distal_shaft_angle_relative_to_proximal_tarsal_articulation_ straight_with_proximal_tarsal_articulation_forming_straight_line_with_primary_shaft hooked_with_proximal_tarsal_articulation_forming_right_angle_with_primary_shaft;
{ 319 Metatarsal_five_ratio_of_proximodistal_length_of_contact_w_DT4_to_proximodistal_length_of_distal_process_ _1 subequal_1;
{ 320 Metatarsal_five_concavity_along_preaxial_margin_ present absent_metatarsal_five_blocky_in_shape.;
{ 321 Distal_pedal_phalanges_distal_articular_portion_ lateral_and_medial_sides_parallel_or_near_parallel lateral_and_medial_sides_converging_anteriorly;
{ 322 Pes_penultimate_phalanx_last_phalanx_proximal_to_ungual_ shorter_than_more_proximal_phalanx significantly_longer_than_more_proximal_phalanx;
{ 323 Pes_digit_three_III_phalangeal_count_ four three;
{ 324 Pedal_digit_five_proximal_phalanx_ shorter_than_proximal_phalanx_of_pedal_digit_four elongate_longer_than_all_other_proximal_phalanges;
{ 325 Pes_unguals_ventral_tubercle_ absent_or_small well_developed_and_extended_ventral_to_articular_portion_of_ungual;
{ 326 Gastralia_ abundant_with_individual_gastral_elements_nearly_contacting small_in_number_well_separated_or_unossified;
{ 327 Osteoderms_ absent present;
{ 328 Supraneural_ossification_bone_growth_positioned_anterodorsal_to_anterior_dorsal_neural_spines_ absent present;
{ 329 Heterotopic_ossifications_ absent_in_a_minimum_of_5_individuals present;
{ 330 Posterior_cervical_vertebrae_neural_arch_hyposphene_ absent present;
{ 331 Metatarsal_V_distal_process_dorsiflexion_ absent_distal_process_straight present_distal_process_angles_dorsally_near_proximodistal_midpoint;
{ 332 Pectoral_transitional_vertebrae_diapophysis_synapophysis_ set_on_short_pedicels_substantially_narrower_then_corresponding_centrum set_on_elongate_pedicels_similar_in_transverse_breadth_to_corresponding_centrum;
{ 333 Anterior_mid_cervical_vertebrae_diapophyses_or_dorsal_edge_of_synapophysis_position_ posteriorly_positioned_relative_to_parapophysis_or_ventral_edge_of_synapophysis_ positioned_directly_dorsally_relative_to_parapophysis_or_ventral_edge_of_synapophysis_;
{ 334 Ilium_anterior_process_anteroposterior_length_ shorter_than_the_posterior_process_of_the_ilium subequal_to_or_longer_than_the_posterior_process_of_the_ilium;
{ 335 Sacral_vertebra_1_pleurapophysis_dorsal_surface_ flattened_or_subtly_concave deeply_concave_anterodorsally_with_a_tall_posteriorly_positioned_margin deeply_concave_posterodorsally_with_a_tall_anterodorsally_positioned_margin;
{ 336 Ischium_medial_surface_symphysis_ relative_straight_linear marked_by_large_trapezoidal_peduncle_occupying_most_of_symphyseal_surface;
{ 337 Premaxilla_anterodorsal_process_contribution_to_anteroposterior_length_of_rostrum_ contributes_to_similar_anteroposterior_length_of_rostrum_as_alveolar_occlusal_process_of_premaxilla contributes_to_twice_anteroposterior_length_of_rostrum_as_alveolar_process_of_premaxilla;
{ 338 Postorbital_posterior_process_for_articulation_with_squamosal_ present_contacting_squamosal_posteriorly absent_no_contact_between_posterior_portion_of_postorbital_and_anterior_portion_of_squamosal;
;


ccode  + 0 3 6 18.19 24 27 29 39 57 59 81 87 96 99 112 122 151 165 190 195 232 275 304 315 332 - 1.2 4.5 7.17 20.23 25.26 28 30.38 40.56 58 60.80 82.86 88.95 97.98 100.111 113.121 123.150 152.164 166.189 191.194 196.231 233.274 276.303 305.314 316.331 333.338;


;
