# Supplementary material for: Osteology, relationships and functional morphology of Weigeltisaurus jaekeli (Diapsida, Weigeltisauridae) based on a complete skeleton from the Upper Permian Kupferschiefer of Germany
Source: PeerJ. 2021 May 20;9:e11413. doi: 10.7717/peerj.11413 (PMC8141288; doi:10.7717/peerj.11413)
Supplement: Supplemental Information 2 [file peerj-09-11413-s002.nex]

#NEXUS

    [ File output by Morphobank v3.0 (http://www.morphobank.org); 2020-09-01 15.25.10 ]

    BEGIN TAXA;
    DIMENSIONS NTAX=61;
    TAXLABELS
    		'Petrolacosaurus kansasensis'
		'Orovenator mayorum'
		'Hypuronector limnaios'
		'Vallesaurus cenensis'
		'Megalancosaurus preonensis'
		'Drepanosaurus unguicaudatus'
		'Dolabrosaurus aquatilis'
		'Avicranium renestoi'
		'Coelurosauravus elivensis'
		'Weigeltisaurus jaekeli'
		'Rautiania spp.'
		'Claudiosaurus germaini'
		'Acerosodontosaurus piveteaui'
		'Hovasaurus boulei'
		'Thadeosaurus colcanapi'
		'TropidostomaZone_Youngina'
		'Youngina capensis'
		'Huehuecuetzpalli mixtecus'
		'Shinisaurus crocodilurus'
		'Iguana iguana'
		'Uromastyx acanthinura'
		'Gephyrosaurus bridensis'
		'Diphydontosaurus avonis'
		'Planocephalosaurus robinsonae'
		'Sphenotitan leyesi'
		'Clevosaurus brasiliensis'
		'Clevosaurus hudsoni'
		'Sphenodon punctatum'
		'Colobops noviportensis'
		'Protorosaurus speneri'
		'Macrocnemus bassanii'
		'Macrocnemus fuyuanensis'
		'Amotosaurus rotfeldensis'
		'Tanystropheus longobardicus'
		'Ozimek volans'
		'Langobardisaurus pandoflii concatenation'
		'Tanytrachelos ahynis'
		'Mesosuchus browni'
		'Howesia browni'
		'Eohyosaurus wolvaardti'
		'Rhynchosaurus articeps'
		'Teyumbaita sulcognathus'
		'Hyperodapedon gordoni'
		'Boreopricea funerea'
		'Teraterpeton hrynewichorum full codings'
		'Trilophosaurus buettneri'
		'Spinosuchus caseanus (combined)'
		'Icarosaurus siefkeri'
		'Kuehneosaurus latus'
		'Pamelaria dolichotrachela'
		'Shringasaurus indicus'
		'Azendohsaurus madagaskarensis'
		'Azendohsaurus laaroussi'
		'Prolacerta broomi'
		'Proterosuchus fergusi'
		'Proterosuchus yuani'
		'Erythrosuchus africanus'
		'Euparkeria capensis'
		'Batrachotomus kupferzellensis'
		'Coelophysis bauri'
		'Plateosaurus engelhardti'
    ;
    ENDBLOCK;

    BEGIN CHARACTERS;
	DIMENSIONS NCHAR=339;
	FORMAT DATATYPE=STANDARD GAP=- MISSING=?SYMBOLS="01234";
	CHARLABELS
		 [1] 'Rostrum, length relative to total skull length:'
		 [2] 'Premaxilla, fusion to contralateral premaxilla:'
		 [3] 'Premaxilla, external sculpturing:'
		 [4] 'Premaxilla, ventral margin, orientation:'
		 [5] 'Premaxilla, anterodorsal process (=nasal process):'
		 [6] 'Premaxilla, posterodorsal process (=maxillary process, = subnarial process):'
		 [7] 'Premaxilla, posterodorsal process (=maxillary process, subnarial process), length:'
		 [8] 'Premaxilla, posterodorsal process, maxilla contact:'
		 [9] 'Premaxilla, posterodorsal process, posterior surface:'
		 [10] 'Premaxilla, contribution to palate:'
		 [11] 'Premaxilla, palatal process:'
		 [12] 'Maxilla, anterolateral surface:'
		 [13] 'Maxilla, ascending process, anterior surface, slope:'
		 [14] 'Maxilla, lateral surface near anteroposterior midpoint:'
		 [15] 'Maxilla, ventral margin, shape: '
		 [16] 'Maxilla, posterolateral surface:'
		 [17] 'Maxilla, dorsal portion, shape:'
		 [18] 'Maxilla, medial surface dorsal to tooth row:'
		 [19] 'Maxilla, anteromedial surface, palatal process:'
		 [20] 'Maxilla, dentigerous surface:'
		 [21] 'Nasals, anterior margins: '
		 [22] 'Nasal, contact with prefrontal, orientation'
		 [23] 'Nasal, lateral contact w/ maxilla'
		 [24] 'Lacrimal: '
		 [25] 'Lacrimal, facial contribution:'
		 [26] 'Lacrimal, facial contribution, dorsal portion: '
		 [27] 'Antorbital fenestra:'
		 [28] 'Antorbital fossa:'
		 [29] 'Prefrontal, orbital margin, lateral surface:'
		 [30] 'Prefrontal, contact with contralateral prefrontal:'
		 [31] 'Frontal, fusion to contralateral frontal:'
		 [32] 'Frontals, shape'
		 [33] 'Frontal, contact with parietal, shape:'
		 [34] 'Frontal and postfrontal, dorsal surfaces, texture:'
		 [35] 'Skull roof, upper temporal fenestra:'
		 [36] 'Postfrontal:'
		 [37] 'Postfrontal, shape in dorsal view:'
		 [38] 'Postfrontal, posteromedial corner:'
		 [39] 'Parietal, fusion to contralateral parietal:'
		 [40] 'Parietal, dorsal surface:'
		 [41] 'Parietal, posterolateral (=post-temporal, supratemporal) processes, orientation:'
		 [42] 'Parietal, posterolateral processes: '
		 [43] 'Parietal, posterolateral process, lateral ornamentation'
		 [44] 'Pineal foramen:'
		 [45] 'Pineal foramen, position:'
		 [46] 'Postparietals:'
		 [47] 'Postparietal, fusion in midline:'
		 [48] 'Postorbital, medial process:'
		 [49] 'Postorbital, medial contact with frontal and parietal:'
		 [50] 'Postorbital, contact with postfrontal:'
		 [51] 'Postorbital-squamosal, upper temporal bar: '
		 [52] 'Postorbital, posterior process, anteroposterior length: '
		 [53] 'Infratemporal fenestrae, conformation:'
		 [54] 'Jugal, anterior process:'
		 [55] 'Jugal, lateral surface, ornamentation:'
		 [56] 'Jugal, lateral surface, anteroposteriorly oriented shelf (anguli oris crest):'
		 [57] 'Jugal, dorsal process, squamosal contact:'
		 [58] 'Jugal, posterior process:'
		 [59] 'Posterior cranial table, ornamentation:'
		 [60] 'Squamosal, lateral (=descending) process/flange: '
		 [61] 'Squamosal, posterior lamina:'
		 [62] 'Quadrate, contact with squamosal:'
		 [63] 'Quadrate:'
		 [64] 'Supratemporal:'
		 [65] 'Tabular:'
		 [66] 'Quadratojugal:'
		 [67] 'Quadratojugal, anterior process: '
		 [68] 'Quadratojugal, anterior process, shape: '
		 [69] 'Quadratojugal, dorsal process:'
		 [70] 'Quadrate foramen/quadratojugal foramen, position:'
		 [71] 'Quadrate, lateral flange (=tympanic crest):'
		 [72] 'Quadrate, tympanic crest, conch:'
		 [73] 'Quadrate, pterygoid ramus:'
		 [74] 'Quadrate, posterior margin, shape:'
		 [75] 'Quadrate, posterior margin, ventral half:'
		 [76] 'Quadrate, proximal portion, posterior side:'
		 [77] 'Palatal teeth:'
		 [78] 'Vomer, teeth:'
		 [79] 'Vomer, contact with maxilla:'
		 [80] 'Palatine teeth:'
		 [81] 'Palatine, anterior transverse expansion: '
		 [82] 'Suborbital fenestra:'
		 [83] 'Palatine, lateral tooth row, dental morphology:'
		 [84] 'Pterygoid, anterior process dentition, medial row (row T3 of Welman, 1998 & Ezcurra, 2016):'
		 [85] 'Pterygoid, anterior process dentition, lateral row (row T2 of Welman, 1998 & Ezcurra, 2016):'
		 [86] 'Pterygoid, transverse process, dentition:'
		 [87] 'Pterygoid, transverse process, dentition, number of tooth rows:'
		 [88] 'Pterygoid, midline contact with contralateral pterygoid:'
		 [89] 'Pterygoid, transverse process, orientation of long axis: '
		 [90] 'Ectopterygoid, posterior expansion of contact with jugal: '
		 [91] 'Ectopterygoid, articulation with pterygoid:'
		 [92] 'Supraoccipital, posterior surface: '
		 [93] 'Supraoccipital, shape:'
		 [94] 'Opisthotic, ventral ramus, shape: '
		 [95] 'Opisthotic, paroccipital process, morphology:'
		 [96] 'Opisthotic, paroccipital process, contact with suspensorium:'
		 [97] 'Exoccipital, contact with dorsal elements of occiput:'
		 [98] 'Exoccipital, contact on floor of foramen magnum with contralateral exoccipital'
		 [99] 'Exoccipital, fusion with other braincase elements: '
		 [100] 'Basioccipital, occipital condyle, posterior surface:'
		 [101] 'Basioccipital, basal tubera:'
		 [102] 'Basioccipital, ventral margin:'
		 [103] 'Parabasisphenoid, long axis, orientation:'
		 [104] 'Parabasiphenoid, cultriform process, dentition:'
		 [105] 'Parabasisphenoid, cultriform process dentition:'
		 [106] 'Parabasisphenoid, parasphenoid crests:'
		 [107] 'Parabasisphenoid, passage for internal carotid arteries:'
		 [108] 'Parabasisphenoid, semilunar depression on the lateral surface of the basal tubera:'
		 [109] 'Parabasisphenoid, ventral surface:'
		 [110] 'Parabasisphenoid, cultriform process:'
		 [111] 'Parabasisphenoid, basipterygoid process, orientation of long axis: '
		 [112] 'Parabasisphenoid, passage for abducens nerves:'
		 [113] 'Laterosphenoid, ossification:'
		 [114] 'Prootic, lateral surface, anteroventrally oriented crest (=crista prootica):'
		 [115] 'Prootic, foramen for facial nerve'
		 [116] 'Prootic, anterior inferior process:'
		 [117] 'Prootic, posterolateral surface, contribution to paroccipital process: '
		 [118] 'Stapes, stapedial shaft, robusticity'
		 [119] 'Stapes, dorsal process:'
		 [120] 'Stapes, foramen for stapedial artery:'
		 [121] 'Dentary, anterior portion in lateral view:'
		 [122] 'Dentary, anterior portion, symphyseal region of mandible:'
		 [123] 'Dentary, contribution to lateral mandibular surface:'
		 [124] 'Dentary, lateral exposure, posterior extent:'
		 [125] 'Dentary, posteroventral portion:'
		 [126] 'Mandible, coronoid process:'
		 [127] 'Mandible, coronoid process, dorsal height:'
		 [128] 'Surangular, dorsolateral surface:'
		 [129] 'Surangular, lateral surface, foramen positioned near surangular-dentary contact:'
		 [130] 'Surangular, lateral surface, foramen positioned directly anterolateral to glenoid fossa:'
		 [131] 'Angular, exposure on lateral mandibular surface:'
		 [132] 'Angular, exposure on lateral mandibular surface:'
		 [133] 'External mandibular fenestra (EMF):'
		 [134] 'Splenial:'
		 [135] 'Splenial, contribution to mandibular symphysis:'
		 [136] 'Articular, fusion to prearticular'
		 [137] 'Retroarticular process:'
		 [138] 'Articular, fossa posterior to glenoid: '
		 [139] 'Articular, retroarticular process, shape:'
		 [140] 'Articular, retroarticular process, posterior tip:'
		 [141] 'Premaxilla, teeth, morphology:'
		 [142] 'Marginal dentition on anteriormost portions of premaxilla and dentary:'
		 [143] 'Marginal dentition, enlarged caninform teeth in maxilla:'
		 [144] 'Dentition, crown height of upper dentition compared with lower dentition:'
		 [145] 'Marginal dentition, serrations:'
		 [146] 'Dentition, marginal dentition, serrations:'
		 [147] 'Marginal dentition, posterior margin of tooth, shape:'
		 [148] 'Marginal dentition, middle/posterior portion of maxilla:'
		 [149] 'Dentition, posterior maxillary dentition, distal (=posterior) surface of tooth:'
		 [150] 'Marginal dentition, arrangement on dentigerous surface of maxilla:'
		 [151] 'Marginal dentitition, crown:'
		 [152] 'Marginal dentition, root, implantation:'
		 [153] 'Marginal dentition, root, lingual surface:'
		 [154] 'Marginal dentition, root, lingual surface:'
		 [155] 'Marginal dentition, root, fusion to tooth-bearing bone:'
		 [156] 'Marginal dentition, crown, shape'
		 [157] 'Marginal dentition, regionalization'
		 [158] 'Anteriormost marginal dentition, procumbency:'
		 [159] 'Vertebrae, centra, notochordal canal:'
		 [160] 'Presacral vertebrae, posterior articular surface:'
		 [161] 'Presacral vertebrae, posterior convexity:'
		 [162] 'Atlas, centrum: '
		 [163] 'Axis intercentrum, fusion to axial centrum:'
		 [164] 'Axis, centrum, ratio of centrum length/height of anterior articular surface:'
		 [165] 'Axis, neural spine, shape:'
		 [166] 'Cervical vertebrae, ratio of lengths of fourth or fifth cervical centra to heights of anterior articular surfaces:'
		 [167] 'Post axial cervical vertebrae, intervertebral articulations: '
		 [168] 'Anterior post-axial cervical vertebrae, anterior articular surface, shape:'
		 [169] 'Cervical vertebra, ventral keel:'
		 [170] 'Anterior post axial cervical vertebrae, ventral surface, shape excluding keel:'
		 [171] 'Anterior cervical vertebrae, hypapophysis:'
		 [172] 'Cervical vertebrae, costal facets, number: '
		 [173] 'Anterior post-axial cervical vertebrae, diapophysis (or dorsal margin of synapophyses), position:'
		 [174] 'Anterior post-axial cervical vertebrae, costal facets, position relative to one another:'
		 [175] 'Anterior cervical vertebra, neural arch, transverse breadth at anteroposterior midpoint relative to centrum:'
		 [176] 'Anterior post axial cervical vertebrae, neural spine, base:'
		 [177] 'Anterior post axial cervical vertebrae, neural spine, shape in cross section: '
		 [178] 'Anterior post axial cervical vertebrae, neural spine, anterior margin, shape:'
		 [179] 'Anterior post axial cervical vertebrae, neural spine, anterior margin, inclination:'
		 [180] 'Anterior post-axial cervical vertebrae, neural spine, dorsal tip:'
		 [181] 'Mid-cervical vertebra, neural spine, height'
		 [182] 'Cervical vertebra, dorsal surface of postzygapophyses:'
		 [183] 'Anterior cervical vertebra, postzygapophysis, epipophysis, morphology:'
		 [184] 'Intercentra in cervical column:'
		 [185] 'Anterior cervical vertebrae (presacral vertebrae 3-5), postzygapophyses:'
		 [186] 'Cervical ribs:'
		 [187] 'Anterior cervical ribs, shaft, shape:'
		 [188] 'Cervical ribs, anterior process:'
		 [189] 'Anterior dorsal vertebrae, parapophysis (or ventral margin of dorsal portion of synapophysis), position:'
		 [190] 'Posterior dorsal vertebrae, parapophysis (or ventral margin of dorsal portion of synapophysis), position:'
		 [191] 'Anterior dorsal vertebrae, pectoral region, number of costal facets: '
		 [192] 'Posterior dorsal vertebrae, costal facets:'
		 [193] 'Dorsal vertebrae, diapophysis, position:'
		 [194] 'Anterior dorsal vertebra, pedicel, dorsoventral height: '
		 [195] 'Anterior dorsal vertebra, neural arch, surface ventrolateral to base of neural spine: '
		 [196] 'Anterior dorsal vertebra, neural spine, anteroposterior expansion:'
		 [197] 'Dorsal vertebrae, neural spine, dorsal portion:'
		 [198] 'Dorsal vertebra, breadth of neural spine expansion'
		 [199] 'Dorsal vertebrae, neural spines, dorsolateral surfaces:'
		 [200] 'Dorsal vertebrae, neural spine, dorsal tip, texturing:'
		 [201] 'Dorsal vertebrae, neural spines, dorsoventral height:'
		 [202] 'Dorsal vertebra, accessory zygosphene-zygantrum articulations:'
		 [203] 'Dorsal ribs, curvature of rib shaft: '
		 [204] 'Patagial ossifications, manifested as elongate bony spars positioned lateral to ribs in dorsal region:'
		 [205] 'Posterior dorsal ribs, articulation with vertebrae:'
		 [206] 'Mid dorsal ribs, fusion to respective centra:'
		 [207] 'Presacral vertebrae, 5th vertebra to sacrum, neural arch, posterior edge:'
		 [208] 'Dorsal vertebrae, intercentra:'
		 [209] 'Sacral ribs, anteroposterior length of first primordial sacral rib versus second primordial sacral rib:'
		 [210] 'Second sacral rib, shape:'
		 [211] 'Second sacral rib, posterior process: '
		 [212] 'Caudal vertebrae, autotomic septa within centrum:'
		 [213] 'Anterior caudal vertebrae, transverse processes, shape:'
		 [214] 'Anterior caudal vertebrae, transverse processes, medial base, orientation: '
		 [215] 'Anterior caudal vertebrae, neural spines:'
		 [216] 'Anterior caudal vertebrae, neural spines, dorsal tips:'
		 [217] 'Anterior caudal vertebrae, neural spine, dorsoventral height:'
		 [218] 'Caudal vertebrae, length of anterior caudal vertebrae (caudal vertebrae 1-10) relative to posterior caudal vertebrae (25+):'
		 [219] 'Chevrons, hemal spine, shape: '
		 [220] 'Chevrons, hemal spine, length: '
		 [221] 'Chevron, proximal articular morphology:'
		 [222] 'Chevrons, hemal spine, curvature:'
		 [223] 'Anterior chevron, hemal spine, morphology"'
		 [224] 'Anteriormost chevron, hemal spine, morphology: '
		 [225] 'Posterior chevron, proximal articulation:'
		 [226] 'Terminal caudal vertebra(e):'
		 [227] 'Epiphyses of limb elements (= secondary ossification centers):'
		 [228] 'Cleithrum:'
		 [229] 'Clavicle, ventral articular portion:'
		 [230] 'Interclavicle, anteromedial portion, shape:'
		 [231] 'Interclavicle, anterior surface anteromedial to clavicular articulations, shape:'
		 [232] 'Interclavicle, posterior stem, shape:'
		 [233] 'Scapula, blade, dorsoventral height-anteroposterior length (at base of blade) ratio:'
		 [234] 'Scapula, scapular blade, shape:'
		 [235] 'Scapula, scapular blade, anterior margin:'
		 [236] 'Scapula, lateral surface dorsal to glenoid fossa:'
		 [237] 'Scapulocoracoid, glenoid fossa, position:'
		 [238] 'Scapulocoracoid, glenoid fossa, orientation relative to long axis of body:'
		 [239] 'Coracoid, ossifications:'
		 [240] 'Coracoid, infraglenoid morphology:'
		 [241] 'Sternum, ossification of sternal plates:'
		 [242] 'Humerus, internal tuberosity:'
		 [243] 'Humerus, distal end, transverse width:'
		 [244] 'Humerus, epicondyles, proximal base:'
		 [245] 'Humerus, ectepicondyle, radial nerve groove:'
		 [246] 'Humerus, ectepicondyle, radial nerve groove:'
		 [247] 'Humerus, ectepicondyle:'
		 [248] 'Humerus, ectepicondyle, morphology of lateral margin:'
		 [249] 'Humerus, entepicondylar foramen:'
		 [250] 'Humerus, entepicondyle:'
		 [251] 'Humerus, entepicondylar crest, proximal margin, morphology:'
		 [252] 'Humerus, entepicondyle, distal extent:'
		 [253] 'Humerus, distalmost end:'
		 [254] 'Humerus, distal condyles, morphology:'
		 [255] 'Radius, proximal tab:'
		 [256] 'Radius, distal articulation:'
		 [257] 'Ulna, shape:'
		 [258] 'Ulna, ossified olecranon process:'
		 [259] 'Manual intermedium:'
		 [260] 'Ulnare and intermedium, elongation:'
		 [261] 'Ulnare and intermedium, perforating foramen between elements:'
		 [262] 'Medial centrale of hand:'
		 [263] 'Distal carpal five:'
		 [264] 'Manus, digit two (II), ungual:'
		 [265] 'Manus, manual digit three (III), phalangeal formula'
		 [266] 'Manual digit four, phalangeal formula:'
		 [267] 'Manual ungual, length:'
		 [268] 'Pelvis, puboischiadic plate, fenestration:'
		 [269] 'Ilium, anteroventral process extending from anterior margin of pubic peduncle:'
		 [270] 'Ilium, supra-acetabular crest:'
		 [271] 'Ilium, supra-acetabular surface: '
		 [272] 'Ilium, acetabulum shape:'
		 [273] 'Ilium, acetabulum, ventral margin: '
		 [274] 'Ilium, iliac blade, long axis, orientation:'
		 [275] 'Ilium, iliac blade, maximum anteroposterior length: '
		 [276] 'Ilium, anteroventral margin of iliac blade: '
		 [277] 'Ilium, iliac blade, anterior surface:'
		 [278] 'Ilium, anterior process/tuber:'
		 [279] 'Ilium, iliac blade, dorsal margin:'
		 [280] 'Ilium, posterior process, anteroposterior length: '
		 [281] 'Ilium, iliac blade, post-acetabular portion:'
		 [282] 'Pubis, symphysis:'
		 [283] 'Pubis, pubic tubercle:'
		 [284] 'Pubis, anterolateral surface: '
		 [285] 'Ischium, anteroposterior length: '
		 [286] 'Ischium, posterior margin: '
		 [287] 'Femur, shaft, shape:'
		 [288] 'Femur, proximal surface: '
		 [289] 'Femur, proximal surface, dorsal surface:'
		 [290] 'Femur, anterior trochanter (m. iliofemoralis cranialis insertion):'
		 [291] 'Femur, ridge of attachment of the m. caudifemoralis:'
		 [292] 'Femur, internal trochanter, proximal portion: '
		 [293] 'Femur, distal condyles, relative size: '
		 [294] 'Femur, distal condyles, dimensions relative to femoral shaft: '
		 [295] 'Femur, tibial condyle:'
		 [296] 'Femur, fibular condyle, ventral surface: '
		 [297] 'Pedal centrale:'
		 [298] 'Proximal tarsals (astragalus and calcaneum), co-ossification: '
		 [299] 'Proximal tarsals (astragalus and calcaneum), perforating foramen:'
		 [300] 'Proximal tarsals, morphology of perforating foramen:'
		 [301] 'Astragalus, tibial and fibular articulations:'
		 [302] 'Astragalus, margin between tibial and fibular facets:'
		 [303] 'Calcaneum, articular surfaces for fibula and distal tarsal IV:'
		 [304] 'Calcaneum, distal facet:'
		 [305] 'Calcaneum, primordial lateral projection (=tuber), orientation relative to transverse plane:'
		 [306] 'Calcaneum, lateral margin:'
		 [307] 'Calcaneum, lateral margin, transverse dimension:'
		 [308] 'Calcaneum, calcaneal tuber, shaft proportions at midpoint of tuber/lateral projection:'
		 [309] 'Calcaneum, lateral projection, ventrolateral margin:'
		 [310] 'Calcaneum, lateral projection, ventral margin:'
		 [311] 'Distal tarsal four, proximal surface: '
		 [312] 'Pedal centrale, contact with tibia:'
		 [313] 'First distal tarsal:'
		 [314] 'Second distal tarsal:'
		 [315] 'Fifth distal tarsal:'
		 [316] 'Metatarsal I, shaft, proximodistal length relative to proximodistal length of metatarsal IV: '
		 [317] 'Metatarsal IV, proximodistal length:'
		 [318] 'Metatarsal five, proximal surface, postaxial margin'
		 [319] 'Metatarsal five, distal shaft, angle relative to proximal tarsal articulation: '
		 [320] 'Metatarsal five, ratio of proximodistal length of contact w/ DT4 to proximodistal length of distal process:'
		 [321] 'Metatarsal five, concavity along preaxial margin:'
		 [322] 'Distal pedal phalanges, distal articular portion:'
		 [323] 'Pes, penultimate phalanx (last phalanx proximal to ungual):'
		 [324] 'Pes,  digit three (III), phalangeal count:'
		 [325] 'Pedal digit five, proximal phalanx: '
		 [326] 'Pes, unguals, ventral tubercle:'
		 [327] 'Gastralia:'
		 [328] 'Osteoderms:'
		 [329] 'Supraneural ossification (bone growth positioned anterodorsal to anterior dorsal neural spines):'
		 [330] 'Heterotopic ossifications:'
		 [331] 'Posterior cervical vertebrae, neural arch, hyposphene:'
		 [332] 'Metatarsal V, distal process, dorsiflexion:'
		 [333] 'Pectoral (=transitional vertebrae), diapophysis/synapophysis:'
		 [334] 'Anterior-mid cervical vertebrae, diapophyses (or dorsal edge of synapophysis), position:'
		 [335] 'Ilium, anterior process, anteroposterior length:'
		 [336] 'Sacral vertebra 1, pleurapophysis, dorsal surface:'
		 [337] 'Ischium, medial surface, symphysis:'
		 [338] 'Premaxilla, anterodorsal process, contribution to anteroposterior length of rostrum: '
		 [339] 'Postorbital, posterior process for articulation with squamosal: '
	;
	STATELABELS
		1
		'<.40'
		'.41<.62'
		'.62<'
		,
		2
		'absent'
		'present'
		,
		3
		'surface is smoothly sculptured'
		'marked by anteroventrally oriented striations'
		,
		4
		'horizontal, roughly inline with maxillary ventral margin'
		'slight downturn, such that margin trends anteroventrally'
		'extensive downturn, premaxilla extends to ventral margin of dentary'
		,
		5
		'present, separating external nares'
		'absent or reduced'
		,
		6
		'absent, such that premaxilla contributes small ventral margin for external naris'
		'posterodorsal process present, framing posteroventral margin of externa naris.'
		,
		7
		'short, failing to exclude maxilla from narial margin'
		'long, excluding maxilla from narial margin'
		'extremely long, reaching anteriormost part of prefrontal'
		,
		8
		'simple, straight suture'
		'knob on the posterior margin of posterodorsal process of premaxilla fits into notch in anterior surface of maxilla'
		'anterior lamina of maxilla laps laterally over posterodorsal process of premaxilla'
		,
		9
		'marked by transversely thin lamina arcing from process to alveolar portion of premaxilla'
		'smooth, no posterior lamina'
		,
		10
		'absent'
		'flattened palatal processes present'
		,
		11
		'extends posteriorly as far as lateral surface of premaxilla'
		'extends posteriorly past lateral surface of premaxilla'
		,
		12
		'large anteriorly opening foramen present, positioned just anterodorsal to primary row of neurovascular foramina'
		'anteriorly positioned foramen absent'
		,
		13
		'posterodorsally inclined'
		'vertical'
		,
		14
		'marked by subequal neurovascular foramina'
		'bears single neurovascular foramen anteroposteriorly longer than all others'
		,
		15
		'horizontal'
		'convex'
		,
		16
		'directly adjacent to alveolar margin'
		'lateral process of maxilla present, creating distinct space between maxillary alveoli and posterolateral surface of the maxilla'
		,
		17
		'posteriorly concave margin'
		'tapers to point dorsally'
		,
		18
		'smooth'
		'prominent anteroposteriorly oriented ridge present'
		,
		19
		'absent'
		'present but fails to reach midline'
		'present and touches its antimere at midline'
		,
		20
		'ungrooved'
		'single anteroposteriorly running groove'
		'double anteroposteriorly running groove'
		,
		21
		'appressed nasals form anteriorly pointed structure visible dorsally, with point in midline'
		'appressed nasals form anteriorly flattened surface visible dorsally.'
		'appressed nasals are separated anteriorly by premaxilla'
		,
		22
		'parasagittal'
		'anterolateral'
		,
		23
		'narrow lamina abuts dorsoventrally narrow portion of medial surface of ascending process of maxilla'
		'dorsoventrally broad lamina abuts entire ascending process of maxilla'
		,
		24
		'present as distinct ossification'
		'absent as distinct ossification'
		,
		25
		'forms portion of lateral surface of face, reaching anteriorly to external naris'
		'forms portion of lateral surface of face, but does not reach naris'
		'limited to orbital margin'
		,
		26
		'extends dorsally to reach ventral margin of nasal externally'
		'externally fails to reach nasal'
		,
		27
		'absent'
		'present'
		,
		28
		'restricted to lacrimal'
		'restricted to lacrimal and dorsal process of maxilla'
		'present on lacrimal, dorsal process of maxilla and dorsal margin of posterior process of maxilla (ventral border of antorbital fenestra)'
		,
		29
		'smooth or slight grooves present'
		'rugose sculpturing present '
		,
		30
		'no contact, due to fronto-nasal contact'
		'prefrontals approach medially, constricting fronto-nasal contact'
		'contact present'
		,
		31
		'unfused, suture patent'
		'fused in midline, no clear suture patent'
		,
		32
		'maintains transverse width throughout its anteroposterior length'
		'exhibit gradual transverse expansion throught anteroposterior length'
		'exhibit abrupt expansion in postorbital region'
		'tapered posteriorly, due to transverse breadth of postfrontals'
		,
		33
		'roughly transverse in orientation'
		'anteriorly convex, U-shaped contact, with frontal exhibiting posterolateral processes at contact'
		,
		34
		'relatively smooth'
		'distinct pitting'
		,
		35
		'absent, dorsal skull roofing bones cover adductor chamber'
		'present as gap between dorsal exposures of skull roofing bones'
		,
		36
		'present'
		'absent as discrete ossification'
		,
		37
		'forms right triangle, with right angle at posteromedial margin'
		'anteroposteriorly broad, posterior margin posteromedially inclined'
		,
		38
		'anteroposteriorly or posterolaterally inclined.'
		'posteromedially inclined, producing transverse tapering of frontal'
		,
		39
		'unfused to one another, patent suture'
		'fused at the midline, no distinct suture.'
		,
		40
		'flattened skull table'
		'dorsal exposure of parietal forms raised margin, elevated above lateral excavation for jaw adductor musculature'
		'thin, blade-like sagittal crest'
		,
		41
		'roughly transverse'
		'angled strongly posterolaterally'
		,
		42
		'slender and tapering'
		'anteroposteriorly flattened, such that parietal contributes prominently to occipital face of skull'
		,
		43
		'absent, margin is smooth'
		'present, margin marked by dorsolaterally oriented row of pointed projections'
		,
		44
		'present'
		'absent'
		,
		45
		'entirely surrounded by parietals'
		'situated within frontoparietal suture'
		,
		46
		'absent'
		'present'
		,
		47
		'unfused, with patent suture evident'
		'fused as midline interparietal'
		,
		48
		'absent, with contributions of frontal, parietal or postfrontal forming posterodorsal orbital margin'
		'present, postorbital contributing to posterodorsal orbital margin'
		,
		49
		'present'
		'absent with postfrontal fitted in-between'
		,
		50
		'medial process sits posteroventral to postfrontal'
		'medial process laps dorsally over postfrontal'
		,
		51
		'located approximately at level of mid-height of orbit'
		'located approximately aligned to dorsal border of orbit'
		,
		52
		'contributes to lateral margin of supratemporal fenestra, but does not reach posterior aspect of that opening'
		'contributes to the entire length of supratemporal fenestra, reaching posterior aspect of that opening'
		,
		53
		'present, distinct opening framed by squamosal, postorbital and jugal'
		'postorbital, jugal, and squamosal fit against one another as "lateral temporal plate" present, with squamosal extending anteriorly to slot into notch on jugal'
		,
		54
		'slender and tapering'
		'broad and expanded anteriorly'
		,
		55
		'unornamented'
		'marked by distinct anteroposteriorly trending shelf present (anguli oris crest sensu Butler et al., 2015)'
		,
		56
		'restricted to main body of jugal'
		'extends at least to anterior tip of anterior process of jugal'
		,
		57
		'absent'
		'present'
		,
		58
		'absent'
		'present, but failing to contact quadratojugal posteriorly'
		'present, contacting quadratojugal posteriorly.'
		,
		59
		'absent'
		'prominent horns on squamosal and quadratojugal'
		,
		60
		'anteroposteriorly broad, covering quadrate entirely in lateral view'
		'anteroposteriorly slender, partially exposing quadrate'
		'absent'
		,
		61
		'present, covering much of posterior aspect of quadrate'
		'absent, posterior aspect of quadrate exposed in occipital view '
		,
		62
		'braced laterally by squamosal, but does not extend dorsally to contact ventral surface of squamosal exposure on skull roof.'
		'extends dorsally to fit into fossa on the ventral surface of squamosal exposure on skull roof.'
		,
		63
		'tapers dorsally'
		'expanded dorsally into prominent convexity (dorsal condyle/head).'
		,
		64
		'absent'
		'present'
		,
		65
		'absent'
		'present'
		,
		66
		'present'
		'absent as distinct ossification'
		,
		67
		'present'
		'absent'
		,
		68
		'paralleling dorsal and ventral borders'
		'anteriorly tapered'
		,
		69
		'tall, extending to dorsal margin of infratemporal region'
		'short, limited to posteroventral corner of infratemporal region'
		,
		70
		'foramen positioned between quadrate and quadratojugal'
		'foramen positioned within the quadrate'
		,
		71
		'absent, quadrate has no lateral expansion'
		'present, flattened lateral crest projects from lateral surface of quadrate'
		,
		72
		'absent'
		'present as deep posterior concavity to crest'
		,
		73
		'ventral margin of posterior base of ramus in line with quadrate condylar surface'
		'posterior base of ramus elevated dorsally relative to quadrate condylar surface'
		,
		74
		'straight, vertically oriented'
		'concave, excavated posteriorly'
		,
		75
		'concave'
		'convex'
		,
		76
		'continuous with shaft'
		'expanded and hooked'
		,
		77
		'present'
		'absent'
		,
		78
		'present'
		'absent'
		,
		79
		'absent, vomer only contacts premaxilla'
		'present, vomer-premaxilla contact expands onto maxilla.'
		,
		80
		'present'
		'absent'
		,
		81
		'absent, producing anteriorly curved suborbital fenestrae'
		'present, producing anteriorly tapered suborbital fenestrae'
		,
		82
		'absent'
		'present as small foramen, similar to or smaller than central stem of ectopterygoid in anteroposterior dimensions'
		'present as large fenestra, larger than ectopterygoid in anteroposterior dimensions'
		,
		83
		'similar to other palatal teeth'
		'enlarged relative to all other palatal teeth, akin to marginal teeth in size/morphology'
		,
		84
		'absent'
		'present'
		,
		85
		'absent'
		'present'
		,
		86
		'absent'
		'present'
		,
		87
		'multiple rows'
		'one row'
		,
		88
		'absent'
		'present, small contact at anterior tip'
		'present, broad contact throughout anteroposterior length'
		,
		89
		'lateral'
		'anterolateral'
		,
		90
		'absent'
		'present, with prominent posterior process extending from main "stem"'
		,
		91
		'contacts part of lateral edge of pterygoid'
		'contacts entire lateral edge of pterygoid'
		,
		92
		'smooth'
		'distinct dorsoventrally running crest in midline'
		,
		93
		'consists of a flattened posterior lamina'
		'pillar-like (U-shaped in horizontal section)'
		,
		94
		'slender process'
		'distinct club-shaped expansion ventrally'
		,
		95
		'unflattened and tapered'
		'anteroposteriorly flattened distally'
		,
		96
		'absent, ends freely'
		'present'
		,
		97
		'columnar throughout their dorsoventral height'
		'exhibit dorsomedially inclined processes, which do not meet in midline'
		'meet dorsally over foramen magnum, excluding supraoccipital'
		,
		98
		'absent, basioccipital contributes to floor of foramen magnum'
		'present, excluding basioccipital from floor of foramen magnum'
		,
		99
		'unfused to other braincase elements (sutures with basioccipital and opisthotic patent)'
		'fused to opisthotic'
		'fused to basioccipital'
		,
		100
		'exhibits elliptical notochordal depression that occupies much of posterior surface of condyle'
		'exhibits narrow "pinprick" notochordal pit within posterior surface'
		'condyle is smoothly convex'
		,
		101
		'poorly developed, not extending well ventral of occipital condyle'
		'well developed, extending ventral to level of occipital condyle'
		,
		102
		'deep embayment between basal tubera, at least as wide as occipital condyle'
		'narrow embayment between basal tubera, narrower than occipital condyle'
		,
		103
		'horizontal'
		'more vertical'
		,
		104
		'absent'
		'present'
		,
		105
		'teeth run anteroposteriorly on process'
		'teeth clustered at base of process'
		,
		106
		'absent such that there is no ventral floor for vidian canal'
		'present as prominent ventrolateral extensions of caudoventral processes, framing ventromedial floor of vidian canal'
		,
		107
		'within lateral wall of braincase'
		'within ventral surface of parabasisphenoid'
		'passage of internal carotids do not enter braincase '
		,
		108
		'present'
		'absent'
		,
		109
		'roughly planar'
		'distinct depression at suture between basioccipital and parabasisphenoid'
		'distinct depression within parabasisphenoid'
		,
		110
		'extremely elongate, reaching to level of internal nares'
		'shorter, failing to reach internal nares'
		,
		111
		'anterolateral'
		'lateral'
		,
		112
		'within dorsum sella'
		'track across dorsal surface of dorsum sella'
		,
		113
		'absent'
		'present, but fails to reach ventral surface of frontals'
		'present, reaching ventral surface of frontals'
		,
		114
		'present'
		'absent'
		,
		115
		'exit sits within broad, open surface along anterior inferior process'
		'exit sandwiched between crista prootica anterodorsally and additional thin plate of bone posteroventrally'
		,
		116
		'process present, sitting anterior to trigeminal foramen'
		'absent, trigeminal foramen unframed anteriorly'
		,
		117
		'absent, no contribution to anterior surface of paroccipital process'
		'present, contributes laterally tapering lamina to anterior surface of process'
		,
		118
		'robust, with thick shaft'
		'slender, with rod-like shaft'
		,
		119
		'absent'
		'present'
		,
		120
		'present'
		'absent'
		,
		121
		'in same horizontal plane as middle portion of dentary'
		'anteroventrally deflected'
		,
		122
		'dentaries do not diverge'
		'tips of dentaries diverge from one another'
		,
		123
		'terminates at or near to posterior terminus of tooth row'
		'extends posteriorly to overlap coronoid'
		'extends well posterior to coronoid'
		,
		124
		'posteriormost extent of dentary on dorsum of mandible (posterodorsal process of dentary sensu Ezcurra et al., 2016)'
		'posteriormost extent of dentary positioned ventral to surangular (posterocentral process of dentary sensu Ezcurra et al., 2016)'
		,
		125
		'just meets angular'
		'laterally overlaps anteroventral portion of angular'
		,
		126
		'absent'
		'present'
		,
		127
		'dorsoventrally shorter than anterior process of jugal'
		'dorsoventrally tall, similar to/taller than anterior process of jugal'
		,
		128
		'transversely narrow'
		'exhibits transversely wide shelf'
		,
		129
		'absent'
		'present'
		,
		130
		'absent'
		'present'
		,
		131
		'broadly exposed'
		'limited to lower <1/3 dorsoventral height of mandible'
		,
		132
		'terminates anterior to glenoid'
		'extends to glenoid'
		,
		133
		'absent'
		'present'
		,
		134
		'present'
		'absent'
		,
		135
		'present'
		'absent'
		,
		136
		'absent'
		'present'
		,
		137
		'present as extension of articular and adjacent bones posterior to quadrate articulation'
		'absent'
		,
		138
		'subequal or greater in anteroposterior length to glenoid fossa'
		'anteroposteriorly constricted, shorter than glenoid fossa'
		,
		139
		'dorsoventrally shallow, dorsal margin positioned posteroventral to quadrate articulation'
		'dorsoventrally deep, dorsal margin at dorsoventral level equivalent to quadrate articulation'
		,
		140
		'oriented posteriorly'
		'oriented posterodorsally (upturned)'
		,
		141
		'similar in morphology to maxillary teeth'
		'single, apicobasally elongate, chisel-like tooth'
		'teeth longer than maxillary teeth with subcircular cross-section'
		,
		142
		'present'
		'absent'
		,
		143
		'present'
		'absent, maxillary teeth subequal in size.'
		,
		144
		'similar tooth crown height'
		'upper dentition shorter relative to taller lower dentition'
		,
		145
		'absent'
		'present'
		,
		146
		'small, fine, knifelike'
		'enlarged, coarse'
		,
		147
		'convex or straight'
		'concave'
		,
		148
		'crown tapers apically from root-crown junction'
		'crown expands mesiodistally apical to root-crown junction'
		,
		149
		'flattened or marked by small carina'
		'marked by prominent, distally oriented flange running posteromedially from main apex of crown'
		,
		150
		'single row of marginal teeth'
		'multiple zahnreihen in maxilla'
		,
		151
		'single, pointed apex'
		'flattened platform with pointed cusps'
		'mesiodistally arranged cusps'
		,
		152
		'teeth situated in shallow groove (pleurodonty + thecodonty)'
		'teeth superficially attached to tooth-bearing bones, with limited extension of pulp cavity into dentigerous bone'
		'teeth superficially attached to tooth-bearing bones, with no extension of pulp cavity into dentigerous bone (acrodonty).'
		,
		153
		'walled by small lingual wall'
		'no lingual wall (=pleurodonty)'
		,
		154
		'walled by minimal lingual wall only'
		'interdental plates contribute to lingual wall'
		,
		155
		'absent'
		'ankylosed to dentigerous bone'
		,
		156
		'circular'
		'labiolingually compressed'
		'labiolingually wider than mesiodistally long'
		,
		157
		'absent, no clear, abrupt change from anterior to posterior teeth'
		'present, clear shift from small anterior (juvenile) teeth anteriorly to large posterior (adult) teeth'
		,
		158
		'anteriormost marginal teeth have similar apicobasal orientation to posterior teeth'
		'anteriormost teeth are procumbent'
		,
		159
		'present'
		'absent'
		,
		160
		'planar'
		'concave'
		'convex'
		,
		161
		'slight, with posteriorly flattened surface'
		'strong, hemispherical'
		,
		162
		'separate from axial intercentrum'
		'fused to axial intercentrum'
		,
		163
		'absent'
		'present'
		,
		164
		'<3'
		'>3'
		,
		165
		'dorsal margin inclined anteroventrally'
		'dorsal margin inclined anterodorsally'
		,
		166
		'>1'
		'1"-"3'
		'3"-"10'
		'10+'
		,
		167
		'circular or ovoid articular surfaces appressed to one another directly'
		'saddle-shaped articular surface (=heterocoely).'
		,
		168
		'subcircular, roughly equivalent in dorsoventral height and transverse width'
		'compressed, with greater transverse width than dorsoventral height'
		,
		169
		'present'
		'absent'
		,
		170
		'convex, rounded'
		'flattened'
		,
		171
		'absent, ventral surface of centrum unexpanded posteroventrally'
		'posteroventral surface of centrum exhibits massive, posteroventrally projecting crest'
		,
		172
		'one'
		'two'
		,
		173
		'at or near dorsoventral level of pedicles'
		'further ventrally, near dorsoventral midpoint of centrum'
		,
		174
		'distinctly offset from one another'
		'very closely appressed to one another with little or no finished bone separation.'
		,
		175
		'similar in transverse breadth'
		'substantially broader transversely'
		,
		176
		'elongate, subequal in length to neural arch'
		'short, spine restricted to posterior half of neural arch'
		,
		177
		'transversely narrow'
		'elliptical or circular'
		,
		178
		'straight and linear'
		'marked by anterodorsal process, forming anterior notch'
		,
		179
		'posterodorsal'
		'anterodorsal'
		,
		180
		'transversely slender'
		'expanded transversely'
		,
		181
		'subequal in height and length to other cervical neural spines'
		'dorsoventrally depressed at anteroposterior midpoints, little more than midline dorsal ridges'
		,
		182
		'smooth and rounded'
		'marked by dorsoventrally tall projections (=epipophyses).'
		,
		183
		'form vertical expansions of bone above facet, but do not extend posteriorly'
		'form posteriorly pointed projections that barely project posteriorly beyond level of postzygapophyses'
		'form posteriorly pointed projections that project far posteriorly beyond level of postzygapophyses'
		,
		184
		'present'
		'absent'
		,
		185
		'separated posteriorly'
		'connected through horizontal lamina (=transpostzygapophyseal lamina) with notch at midline'
		,
		186
		'present as distinct ossifications from cervical vertebrae'
		'absent as distinct ossifications '
		,
		187
		'tapering rapidly, roughly triangular in lateral view'
		'ribs taper gradually, elongate and splint-like in lateral view.'
		,
		188
		'absent'
		'present'
		,
		189
		'partially on lateral margin of centrum'
		'entirely on neural spine'
		,
		190
		'positioned partially on lateral margin of centrum'
		'positioned entirely on neural spine.'
		,
		191
		'one (holocephaly)'
		'two (dichocephaly)'
		'three (tricephaly)'
		,
		192
		'single rib facet'
		'inverse-L rib facet (suggesting partial confluence of diapophysis and parapophysis)'
		'double rib facet'
		,
		193
		'anterior portion of neural arch/centrum'
		'anteroposterior middle of neural arch/centrum'
		,
		194
		'substantially shorter than respective centra'
		'taller than respective centra'
		,
		195
		'smooth surface'
		'surface marked by deep concavity'
		,
		196
		'roughly similar in morphology to posterior dorsal neural spines'
		'dorsally broader anteroposteriorly than at spine base'
		'third dorsal spine anteroposteriorly expanded into hatchet shape, contacting adjacent spines'
		,
		197
		'similar width as more distal (=dorsal) portion of neural spine'
		'expanded transversely into flattened tip (=spine table)'
		,
		198
		'little lateral expansion relative to neural spine base'
		'transversely broad, much wider than neural spine base.'
		,
		199
		'marked by rounded, "mammillary" processes'
		'smooth'
		,
		200
		'marked by pebbly, unfinished bone'
		'marked by transverse striations'
		,
		201
		'tall, greater in dorsoventral height than anteroposterior length'
		'long and low, lesser in dorsoventral height than anteroposterior length.'
		,
		202
		'absent'
		'present'
		,
		203
		'curve ventromedially to frame trunk'
		'splay laterally, forming patagium.'
		,
		204
		'absent'
		'present'
		,
		205
		'unfused'
		'fused'
		,
		206
		'absent'
		'present'
		,
		207
		'spinopostzygapophyseal laminae absent'
		'spinopostzygapophyseal laminae present'
		,
		208
		'present'
		'absent'
		,
		209
		'primordial sacral rib one longer anteroposteriorly than primordial sacral rib two'
		'primordial sacral rib two about same length or longer anteroposteriorly than primordial sacral rib one'
		,
		210
		'a single unit'
		'bifurcated distally into anterior and posterior processes'
		,
		211
		'terminally blunted'
		'sharp distally'
		,
		212
		'absent'
		'present'
		,
		213
		'curved posterolaterally'
		'straight'
		'curved anterolaterally'
		,
		214
		'perpendicular to long axis of vertebra'
		'angled posterolaterally from base'
		,
		215
		'inclined posteriorly '
		'vertical '
		,
		216
		'spines unexpanded dorsally'
		'spines exhibit slender anterior and posterior projections, forming T-shape'
		,
		217
		'similar in height or shorter than sacral neural spines'
		'taller than sacral neural spines'
		,
		218
		'subequal in length'
		'posterior caudal vertebrae much longer'
		,
		219
		'tapers along anteroposterior length'
		'broadens slightly along length'
		'broadens distally, forming inverted T shape'
		'broadens distally, forming subcircular expansion'
		,
		220
		'similar in length or shorter than caudal neural spines'
		'substantially longer than caudal neural spines'
		,
		221
		'unfused to centra'
		'fused to centra'
		,
		222
		'roughly straight'
		'convex anteriorly'
		,
		223
		'forms single spine'
		'bifurcated ventrally'
		,
		224
		'bifid spines remain separate ventrally'
		'bifid spines recontact ventrally, forming foramen'
		,
		225
		'positioned intervertebrally'
		'positioned at anteroventral margin of centrum'
		,
		226
		'similar in morphology to other posterior caudals'
		'modified into claw-like element'
		,
		227
		'absent'
		'present'
		,
		228
		'present'
		'absent'
		,
		229
		'broader than distal (=dorsal) portion of clavicle'
		'similar in narrowness to distal (=dorsal) portion of clavicle.'
		,
		230
		'transversely robust, forming broad diamond anteriorly'
		'transversely gracile anteriorly, forming anchor-like shape anteriorly.'
		,
		231
		'smooth margin'
		'prominent notch in margin'
		,
		232
		'slender, tapering'
		'marked expansion'
		,
		233
		'>.4'
		'.4"-".25'
		'<.25'
		,
		234
		'dorsally directed blade'
		'posterodorsally curved blade'
		'anterodorsally curved blade'
		,
		235
		'straight/convex or partially concave'
		'markedly concave'
		,
		236
		'prominent tubercle present'
		'smooth bone surface'
		,
		237
		'at or near base of scapular blade'
		'located far ventral of base of scapular blade'
		,
		238
		'oriented posterolaterally, ventral margin extends posterior of dorsal margin'
		'oriented laterally, ventral margin positioned directly underneath to dorsal margin'
		,
		239
		'two'
		'one'
		,
		240
		'no development of coracoid posteroventral to glenoid'
		'prominent post-glenoid process on coracoid, terminating in thickened margin'
		,
		241
		'absent'
		'present'
		,
		242
		'continuous with humeral shaft'
		'offset from humeral shaft by cylindrical pedicel of finished bone'
		,
		243
		'less than 2.5 times minimum width of shaft'
		'equal or more than 2.5 times minimum width of shaft'
		,
		244
		'positioned distal to midshaft'
		'positioned at/near midshaft'
		,
		245
		'absent'
		'present'
		,
		246
		'groove has no roof'
		'groove roofed, forming ectepicondylar foramen'
		,
		247
		'present as prominent preaxial crest'
		'absent, no crest'
		,
		248
		'squared off pre-axially'
		'pointed, triangular pre-axially'
		,
		249
		'absent'
		'present'
		,
		250
		'absent, smooth margin between shaft and post-axial condyle'
		'present as prominent entepicondylar crest'
		,
		251
		'curved proximal margin'
		'prominently angled proximal margin'
		,
		252
		'terminates proximal to the distal margin of the ulnar condyle'
		'extends distally relative to ulnar condyle'
		,
		253
		'colinear with proximal shaft'
		'primary axis of shaft curves towards flexor surface at distal end.'
		,
		254
		'distinct trochlear and capitular articulations'
		'low, double condyle'
		,
		255
		'absent'
		'prominent tab for articulation with ulna present'
		,
		256
		'terminal surface is concave'
		'small styloid process on radius fits into radiale'
		,
		257
		'similar to radius, with elongate shaft'
		'flattened in pre-axial-post-axial plane, forming enormous crescent'
		,
		258
		'present'
		'absent'
		,
		259
		'present'
		'absent'
		,
		260
		'elements longer proximodistally than in pre-axial-post-axial plane'
		'elements short, equivalent in proximodistal and pre-axial-post-axial length'
		,
		261
		'present'
		'absent'
		,
		262
		'absent'
		'present'
		,
		263
		'absent'
		'present'
		,
		264
		'similar in morphology to other manual unguals'
		'substantially taller and more massive than other manual unguals'
		,
		265
		'multiple phalanges'
		'single, non-ungual phalanx'
		,
		266
		'five phalanges'
		'four phalanges'
		'two phalanges'
		,
		267
		'about same length or shorter than last phalanx of same digit'
		'distinctly longer than last phalanx of same digit'
		,
		268
		'absent'
		'present, thyroid fenestra within plate'
		,
		269
		'absent'
		'present, process draping across anterior surface of pubis'
		,
		270
		'absent, posterodorsal margin of acetabulum similar in development of anterodorsal margin'
		'present, prominent anterodorsal bony lamina frames anterodorsal margin of acetabulum'
		,
		271
		'dorsalmost margin of acetabulum is unsculptured'
		'prominent, bulbous rugosity superior to acetabulum.'
		,
		272
		'irregular, marked by posterodorsal invasion by finished bone '
		'roughly circular, no posterodorsal invasion'
		,
		273
		'convex'
		'concave'
		,
		274
		'horizontal orientation'
		'posterodorsal orientation'
		'anterodorsal orientation'
		,
		275
		'less 3 times its maximum height
'
		'more than 3 times its maximum height
'
		,
		276
		'inclined posterodorsally'
		'inclined vertically'
		'inclined anterodorsally'
		,
		277
		'smooth anterior margin'
		'anteriorly projecting process or tuber present'
		,
		278
		'small, with anterodorsal margin of ilium curving smoothly into dorsal margin of iliac blade'
		'large and anteriorly projecting tuber, with dorsal margin of tuber nearly continuous with dorsal margin of iliac blade.'
		,
		279
		'smoothly textured'
		'marked by distinct dorsoventral striations running from acetabulum to dorsal margin of iliac blade'
		,
		280
		'weakly developed, failing to extend well posterior of acetabulum'
		'strongly developed, extending well posterior to acetabulum'
		,
		281
		'relatively planar or lightly sculptured'
		'marked by posterodorsally running ridge, extending from posterior margin of supraacetabular margin'
		,
		282
		'pubic apron present, with distinct anteroventral downturn of symphyseal region'
		'pubic apron absent, symphyseal region only in coronal plane'
		,
		283
		'absent, with anterolateral surface of pubis unexpanded'
		'present, with anterolateral surface of pubis expanded into anteroposteriorly broadened tuber.'
		,
		284
		'lateral pubic tubercle (sensu Vaughn, 1955) present, appearing as rounded tuberosity'
		'prominent, transversely narrow ambiens flange present'
		'anterolateral surface of pubis marked by rugose bone'
		,
		285
		'about same length or shorter than dorsal margin of iliac blade'
		'markedly longer than dorsal margin of iliac blade'
		,
		286
		'vertical and flattened'
		'posterior process extends from posterodorsal ischiadic margin (spina ischii sensu El-Toubi, 1949)'
		,
		287
		'forms sigmoidal curvature'
		'linear with slight ventrodistal curvature'
		,
		288
		'well-ossified, convex'
		'concave surface with central groove'
		,
		289
		'unornamented'
		'marked by prominent tuberosity'
		,
		290
		'absent'
		'present'
		,
		291
		'bladelike with distinct asymmetric apex located medially'
		'low and without distinct medial asymmetrical apex (= fourth trochanter)'
		,
		292
		'does not reach proximal articular surface'
		'reaches far proximally, continuous with proximal articular surface'
		,
		293
		'medial/lateral condyles subequal in transverse and proximodistal dimensions'
		'medial/lateral condyles unequal, lateral condyle larger than medial condyle.'
		,
		294
		'distinct expansion beyond circumference of femoral shaft'
		'limited expansion beyond circumference of femoral shaft'
		,
		295
		'medial surface is rounded and mound-like'
		'medial surface is triangular and sharply pointed'
		,
		296
		'flattened and planar'
		'rounded and mound-like'
		,
		297
		'absent as distinct ossification'
		'present as distinct ossification'
		,
		298
		'present as distinct ossifications'
		'co-ossified'
		,
		299
		'present, situated between astragalus and calcaneum'
		'absent'
		,
		300
		'broad, marked by finished bone on astragalus and calcaneum'
		'pinched, marked by extremely constricted space between astragalus and calcaneum'
		,
		301
		'separated by gap (notch of Gower, 1996)'
		'continuous'
		,
		302
		'margin grades smoothly into anterior hollow'
		'prominent ridge separates margin from anterior hollow'
		,
		303
		'separated by nonarticular surface'
		'continuous'
		,
		304
		'little broader in dorsal-plantar dimensions than proximal facet'
		'markedly expanded, more than twice as broad as proximal facet'
		,
		305
		'lateral, less than 20 degrees posteriorly'
		'deflected between 21-49 degrees posterolaterally'
		'between 50-90 degrees posteriorly'
		,
		306
		'terminates in unthickened margin'
		'marked by roughened tuberosity laterally'
		,
		307
		'limited postaxial expansion'
		'markedly broadened, lateral wing of calcaneum twice as broad or broader than distal calcaneal facet.'
		,
		308
		'taller than broad'
		'subequal or broader than tall'
		,
		309
		'coplanar with dorsolateral margin of projection'
		'ventrolateral margin of calcaneum curls externally'
		,
		310
		'margin is convex and continuous with lateral margin of projection'
		'margin is concave, sharply angled relative to lateral margin of projection'
		,
		311
		'smooth contact surface for proximal tarsals'
		'prominent process for contact with proximal tarsals'
		,
		312
		'absent'
		'present'
		,
		313
		'present'
		'absent'
		,
		314
		'present'
		'absent'
		,
		315
		'present'
		'absent'
		,
		316
		'>.42'
		'.42>.32'
		'.32<'
		,
		317
		'longer than metatarsal III'
		'about same length or shorter than metatarsal III'
		,
		318
		'smooth, curved margin'
		'marked by prominent, pointed process (outer process sensu Robinson, 1975)'
		,
		319
		'straight, with proximal tarsal articulation forming straight line with primary shaft'
		'hooked, with proximal tarsal articulation forming right angle with primary shaft'
		,
		320
		'>1'
		'subequal, <1'
		,
		321
		'present'
		'absent, metatarsal five blocky in shape.'
		,
		322
		'lateral and medial sides parallel or near parallel'
		'lateral and medial sides converging anteriorly'
		,
		323
		'shorter than more proximal phalanx'
		'significantly longer than more proximal phalanx'
		,
		324
		'four'
		'three'
		,
		325
		'shorter than proximal phalanx of pedal digit four'
		'elongate, longer than all other proximal phalanges'
		,
		326
		'absent or small'
		'well developed and extended ventral to articular portion of ungual'
		,
		327
		'abundant, with individual gastral elements nearly contacting'
		'small in number (= well separated) or unossified'
		,
		328
		'absent'
		'present'
		,
		329
		'absent'
		'present'
		,
		330
		'absent in a minimum of 5 individuals'
		'present'
		,
		331
		'absent'
		'present'
		,
		332
		'absent, distal process straight'
		'present, distal process angles dorsally near proximodistal midpoint'
		,
		333
		'set on short pedicels, substantially narrower then corresponding centrum'
		'set on elongate pedicels, similar in transverse breadth to corresponding centrum'
		,
		334
		'posteriorly positioned relative to parapophysis (or ventral edge of synapophysis)'
		'positioned directly dorsally relative to parapophysis (or ventral edge of synapophysis)'
		,
		335
		'shorter than the posterior process of the ilium'
		'subequal to or longer than the posterior process of the ilium'
		,
		336
		'flattened or subtly concave'
		'deeply concave anterodorsally, with a tall, posteriorly positioned margin'
		'deeply concave posterodorsally, with a tall anterodorsally positioned margin'
		,
		337
		'relative straight, linear'
		'marked by large trapezoidal peduncle, occupying most of symphyseal surface'
		,
		338
		'contributes to similar anteroposterior length of rostrum as alveolar/occlusal process of premaxilla'
		'contributes to twice anteroposterior length of rostrum as alveolar process of premaxilla'
		,
		339
		'present, contacting squamosal posteriorly'
		'absent, no contact between posterior portion of postorbital and anterior portion of squamosal'
		
	;
	MATRIX
	'Petrolacosaurus kansasensis'		                       000000--?0?1?000100000?0000-000010100000000001010000000?020000011001100-00?00000020111010001001000(0,2)?0-01(0,1)11?000?0????010000000??0001001-1---20000?00000000000001-000110000010?01000000?00000000100100-0-0000000000-000100000000-0?0001000001000?0000100011000000000001100?00000001000--001100000100010?-10010000-00-000000000-0--00000?00?0000??000
	'Orovenator mayorum'		                                ?00000--???100001?000000000-0000101000001?000??100??000?0(1,2)????0?1?????0?00??0??0???111??0?????????????0101??001?0????010001001????0?000?????00100?10000000000000-??????000000????000?0???????????????????0?????????0?????????????????????????????????????????????????????????????????????????????????????????????????????????????????????????????0?
	'Hypuronector limnaios'		                             ????????????????????????????????????????????????????????????????????????????????????????????????????????????????????????0?0?????????0??????0?0??0?0??000????0-01-?????1???????0??????????1?????0?0????1?000011?1???011100011100-00?11???10010011????????????????0???????0??10????2?10-0001110100??00??????????????????????????????????100???0??????
	'Vallesaurus cenensis'		                              000000--?????000???0????1?0-??0??0100?0??????????00?000?000?????????????????????????????????????????????????????????????00???0??????0???0??000100?000000????000?????????0?1?--????1??0?1?1??00???1?10???0?0000?1???0??100011110-00?1????220?0011?00?????????0?0?010101?000010???0?0??????1????00???01???10????????0????1???0100?-?100?101??00????00
	'Megalancosaurus preonensis'		                        1?000?????????001???0???1?0-??01101???00?001-??1??0?000?0000?????????????0??????????????????????????????????????????????0000?0????0?0???0?00?0100?000?0???0?00?1-??0?21?0?1???00001000?1?1??00???1?20?1?000011?1???0??110011111111??????220?0011???0???????0000?0000???01?010????2010???0????00?????????100?00?00?10?1?10000100???110?1010?0??????0
	'Drepanosaurus unguicaudatus'		                       ??????????????????????????????????????????????????????????????????????????????????????????????????????????????????????????????????????????????????????????????????????????????1??????????1??0?001102??1?0?001??110-0??110011111011??????220?111????1??00???010101000???11-01000102?10-0?01110000???0????100000??0?1001?10000100?-?110?-01??0???????
	'Dolabrosaurus aquatilis'		                           ??????????????????????????????????????????????????????????????????????????????????????????????????????????????????????????????????????????????????????????????01-???????????????????????????????1???101?000011??10-0??110?1111??1??????????????????????????????????????00????????????????????????????????00000??0?100101?000100?-???0??????????????
	'Avicranium renestoi'		                               ?1??????????0?0010?0??????0???00101010000?01-0-11-10000?000000010?????0?00-01-?-0??----00??0000000200?00?0?1010?01?1?00100???0?0????0???0-10?1??????????????-??1-?0???1?0??1001?101000?101?0?????????????????????????????????????????????????????????????????????????????????????????????????????????????????????????????????????????????????1????0
	'Coelurosauravus elivensis'		                         ????????????0?001000???02?0-??00101???0010000??10?-0000?0210000?001?1?0-?0-00??0??01?11???????????????00????0?0????????????????0??????????0???1?0?0000001??00?01-????100?00?0??0000000?1?000?0??00?00-1-100100?1???0????0020000-0??00??0100100???00011001101000?0001?11?0??0?????0??11?1?111??00??00?1??10??0?????0-?0?0000??00?-?????000??00??????
	'Weigeltisaurus jaekeli'		                            000000--????0?001?000?00210-0?000?1???0010100101?0-0000?0210000??00???0??0??????????????????????????????????????????????00???0?0????00??0?0000100?0000001?1000?1??????0???0???0??01?00?1?0?0??0?0?????1?1?0100?1???0?????02?000-0???????100??????0001?0?11?100??0001?110000???????????????????00???001??10??0???????????000?100?0?000100???0?????11
	'Rautiania spp.'		                                    ?00000--?0??00001?00??????0???0???1???0?10100?????-?0?????10000??01-100-00-0????????????????????????????????????????????00???0?0?1010??0010000100?0100001-1000??????????????????????????????????????????????????00-??????????????????????????????000110?110100?????????0000??????????????????????????????????????????????????????????????????????11
	'Claudiosaurus germaini'		                            ?00000????????001??00??0100-000010101?0110000??110?0000?00000?01?01?100-00000000?(1,2)01?1010???0?????????01111?0?1?????????000000?0??01001-1???00100?0000000?000001-0001(1,2)00?0010000000000?00000000110?01011000000?000?020100010000-0??10100000?00110000111-1100010?01010110000001??000??-?1011?00000001010?000000000010000?0000010??0000?0000?000?0?00
	'Acerosodontosaurus piveteaui'		                      ?????????????0001??0???01?0-0000?0101??????????1??01000?010???0??????00-?0?0?????????????????????????????????????????????????0????0?0?????????100?00000????00?01-?????????????0??????????0000?0000000-1-000000?0?0-?????0???????????1???????0??????01010111000000101011?0??00???0100???10?11??0?0?01??????????????????????????????????000???0??0??0
	'Hovasaurus boulei'		                                 ??????????????00???0??????????0010101000100001?110?1000?0(1,2)011??1??????0-?0??0????2?111110??10?0?0?00??00-1??0?1??????000????????????????0???????0?0?000???????01-0000?000000??00000?00?0?000?00000000?0?000000?0???01?100010000-0??011000001001110001110111000??0101011000000?0101000-?101110001?000?1??100000000000000000(0,1)0110???000?0000?00?????0
	'Thadeosaurus colcanapi'		                            ??????????????????????????????00??1????????????1????0?????0????????????-?0-?0??0???110-?0?????0????01?00?11?0?1???????????????????010??????????????????????????1-?????00?00??????????0???000000000000?1?000000?000-010100010000-0??1?1?0?0010011100011101110000?0001011000000???01000-?1?11?00000?0101??100000??0?10000000?1110???000?0000?00??????
	'TropidostomaZone_Youngina'		                         000000-?????00001??001?01?0?00001010100010000??11011000?02001101?001??0??0000??????111??0???????????1?00?1??0?1?????????000000?0??0?00??0?0000100?1000000??00?????????0????????000?000??????????0??00-1?0?0000?000?010???010000?0?0??100?0??00111?001001110001??01?????????0010?00001001?101000?000?010?100100000000000?00??010-???00??000?00?00??0
	'Youngina capensis'		                                 000000--?10100001?000000100-000010101000000001011011001002001101?000000-10-0000002011111000000010?201000-11?00110101010000?000?0??0?00?0000000100?10000000100000-????10010000-00100000?000??000000000-1-00000000010010100?10000-0??1110000110011?00011101100010?01010110000101010000?-0101110001000100??100???00000000000001010--??????10?00000?000
	'Huehuecuetzpalli mixtecus'		                         100000--????10001??00??1??0??001001000111?001??10000000??002?111?1????111101????????????????0?1??????????????????????10?000101????11001?????00100?0000001?0000?1???00100??00??00?0??00?0?000?????00?0???110000?0?0?111100000000?0?1111?0101?0011??00111?11?0000?00?1???00001?????1???????11?000???0?01??001?????0?0??0??10?000100?000?100??10????10
	'Shinisaurus crocodilurus'		                          010000--?0?10000?0?021001-0-00110011??10100000--??1-000?0002111101?--1110100010102-000-01011001100121000-1010100000011010010011011100011001000100?1000001-00001211100?-010100-01000000?00000000000000-1-10000001?0-110000011000-0011110000110011000?100011100001000111100011010101000-01011100000?001000011-0000-10-?01?00101010000000110001000(1,2)?00
	'Iguana iguana'		                                     010000--?0?1000000102100110-101100100?1111001??10000000?1001111101????110100011102-100-010010?11?0121000-100010000001101001011101111001100100010110100001011001211100?0000000-01000000?00000000000000-1?0100000100?111000010000-001111010010001100001100011000010001111000011101011111010111010010000100011-00000100001-00100110000000-000010002000
	'Uromastyx acanthinura'		                             010000--?0??100010102101-?0?00110011??10100010-???00000?1002111101--??11?1001-0?02-????00011000100121000-1010100000011010020011001110011000000100?000002--11001211100?0100000-01100000?0000000000000001?11000001010110101000000-001111001010?01100001100010000010001111000011101011110010111010010000100011-1-000100001-11100110000000?000010?0?000
	'Gephyrosaurus bridensis'		                           010000--?0?00000100020002-0-00101010101110000001100?000?0101111001?-?01111000000121110-1010?????00201000-11?0?000???????002?0110?01101?1001000100?0000001-101000-1100100?0000-100000?0??000000?0100?0-?-1100000?110111????1?000-0??1110000?00011??10110?11?00???0??????????1110101001-01011?0?001000010?011-0000-0?-0?1??????1100????1?????100??0?0
	'Diphydontosaurus avonis'		                           ?00000???0?000001000010(0,1)??0?0?1010101001000000?11000000?110(0,1)1110?01?1011?10000?0121??0?1000?????00201000-11?0?000???????0021?100101?01?1001000100?00000(0,1)1?101001-????100?00???(0,1)????000???0????0000000?1?1?0000???1?101???????????01??100101?001??000??1?11000?0?01?1?1100??1???????0?????11?01000001?1??(0,1)11?0000000000?1011001100?000?000???0?0??00
	'Planocephalosaurus robinsonae'		                     ?00000-??0?010001000?1?1??0?00101010101100000??11100000?1(1,2)01111??1????11?1000000121110?10?1?????00201000?11?0?0?????????00210110????0??1001000100?00100(1,2)??101001?11?0100?00(0,1)0010000000?00000110000000?1?010000?0?1111010??10000-0???11000010?011?00011??1???0??????????????111010101??0101??010?0001?1??011?0000?000?01??????1100?????????0?010?000
	'Sphenotitan leyesi'		                                ?0000110?0-0?011??00??????0???????1???120?00?0???1??00??1?0011?000???00-?0??0??0121110-2001?????????????????????????????002101?11?1?01??001010100?0?100(1,2)---200???????????????????????????????????????????????????????????????????????????????????????????????????????????????????????????????????????????????????????????????????????????????????0?
	'Clevosaurus brasiliensis'		                          ?0000110?0??10011?00?1?1??0?000010101000100000?11110000?1(1,2)0111110?????11?10000?0121110?2111???????????00-1??0?0?0???????00?101101?1?01?000001010??00??0(1,2)???010?1??????????0???1???0??0-?0???0?0000???????1???0?1??????????????????????????????????????????????????????????????????????????????0?000100???????????????????????????????????????????00
	'Clevosaurus hudsoni'		                               0000011000?0100010000111--0-000010101001100000-11110000-12011111001?101(0,1)11000000121110-20111000110021000-1100?0?00?01???0021011(0,1)101101?1001010100?001002---01001-110110000000-11000000-00000110000000-1-110000?0011111100?10000-0??1110010?00011000011101100010000011110000111010100100101110100000(0,1)0110001-0000000?001-??100110000?00000?01000??00
	'Sphenodon punctatum'		                               000000--?0?0?0011000?1?1--0-0003101011(0,1)2000000-11110000?02001100001-000-11000100121000-10011000100201000-01101000100110100210110101101-1010010100?001002--101001-000010000000-10100000?00000000000000-1?0100000010-1(1,2)0001010000-00111100001010110010110011010000000111100001110101001001011101000000010?011-00000010001-1010011000000?0000010000?00
	'Colobops noviportensis'		                            0????1121???0??00?0?011?210-0001?0101002?1000??100100(0,1)????0(0,1)111??????????????????2??????000?0?????????0??????????????????????11???????????????????????????????????????????????????????????????????????????????????????????????????????????????????????????????????????????????????????????????????????????????????????????????????????????????????0
	'Protorosaurus speneri'		                             100000--???100001?0000?0100-0000001000110101-??10000000?01011111001-001011000??????1???????00?0?00?0????????????????????000000?01?0100?00?1000100?00000000000010-0?00200??011100001000?1?011001000000-0-000000?100-0?0100010000-00?1?110000000110010101-010000000?01010000000???000????1?1110101000100??1000010000100000001001100000000000?001?0??0
	'Macrocnemus bassanii'		                              10001110?0??0000000001?0110-0000101010011101???10000000?01?1111?001?0?1?110000?0?20110-????????????(1,2)??00????001?0???????00?00100?1010?1?001100100?10000000?00011-0?01200?0011100011000?1?011-???00?10-?000?00??1?110111?001???????011110010100110?0?101-00-001???00???0??00101110002101111110101?00101?0100000?0?0??0?0101100010000000000??0010?0-0
	'Macrocnemus fuyuanensis'		                           ?000111????10?00???0?1?0110-0000101010111?01-??10000000?01011??000????1??1000????(1,2)?11???????????????????????????????????00000??0??010???001?00100?100000???00011-???1200??011100011100?1?011001000010-??000000?1011011??00????????0111??0101001??00?101-?0-0010?00???000000101?100021001?1110101000101001000000000000001011000110?000?000??001???-0
	'Amotosaurus rotfeldensis'		                          ??00?1?????10?000000???01?0-??????????????0?????????000?0(0,1)0?1?1????????0110001?0???110-?0?????????????00????201?????????100000??????00????1?00100?000000???00011-??012000?011100011?0121?0110?1?00?10?1?000000?10110111000??????????????010?0011000?10??????0?0000??????00?10???000210?1?1?10001000101??00000?0?0???00?-101?0?110??01?000??0010????
	'Tanystropheus longobardicus'		                       1000111010?10000000000?0110-000000100?1101001??10000000?01021111001?0000110(0,1)0000020100-10001??0?00101000????001?00??1??110000000??0100100?1020100?0(0,1)00(0,2)001000011-00113000101110001?011?110110111(0,1)01100110000100110-011000010000-0?01111001010011000?101-00-0010001000000010101110002101111110(0,1)010001010000010000-10?000-1110101100001000010001000-0
	'Ozimek volans'		                                     ??????????????00?000??????0?0?0???1???01100?????????0?????02?11??????0101100??????????????????????????????????????????????0???????0??0?????????00?000000???00?121??113?1010111000??00111?011001?0111101?0000?0?1110011100???0?0?0???1???010?0011100?101?0???010?01?????00?0101?1000210?1111?00110?0?010?????????????????????0011?0??1?00??00010?0?0
	'Langobardisaurus pandoflii concatenation'		          101011?0???1??0????0???01?0-0?00??10??????0???????0?000?0?0111????1??????101????????????????????????????????????0???????100??110????00??0????0100?0100?00?0000121????2?1?101110001?101?1?011????0????????00010??011011000030000000011110????0???000?101-00-00100010???0000010??1000?11?1?1110111??0101?0100?00???1??0001111010111?001?000??0010???0
	'Tanytrachelos ahynis'		                              ??0011?0????0?001000???01?0-?000001?0?00??001??10?0??00?0102??????????1??1??000??????0-10???????????????????????????????0?0???????0?0???0????0100?0000000?0000121??11??1010??100011?0111?0110?0?00?11?110?0010?100-0101000??0???0?0?????010?0011000?101-00-0010?0100???001010?110002111111110111??0101??00010?010??010??11?010111?001?0001?0010???0
	'Mesosuchus browni'		                                 0000112210?00000001001101-0-100(0,3)011011(0,1)1110000-10010000?01011111001-001011000010020110-201010111100?1000-11001110000?101000000?0?0110000001100100?0?01000?100010-000010010011?000010011100?1101000100-1-00000000110011001010000-0??10110001?00110?00??1-0100010?01010?000?000??1000200110111000100010010100?0000011000010012011000000000???00100?-0
	'Howesia browni'		                                    ??????????????1????01???1??-??0301?011121??1-0-10???000?01011??10?????10????0?????011??20?010?1????????0?11???1?0????????????1???1??0???0?????1?0?0?0100??100?1(0,1)-???0????????????????????0????????1???????00????0??01000??100?0-0?0????????????????????????0???????????????00111000??011011100?1???1????1000000001100001001???1?????0??0??????0???0
	'Eohyosaurus wolvaardti'		                            (0,1)?????????????10???0??????0???????100?12110??0?10011001001011011001??010?10000?????1???????10?11??????????????????????????0010????110???0??1??100?0?0100??100?????????????????????????????????????????????????????????????????????????????????????????????????????????????????????????????????????????????????????????????????????????????????????0
	'Rhynchosaurus articeps'		                            0002112210?00?101?0111?01-0-000301101(0,1)120101-0-1001000100101111100000010?1001-?-01?----2011?1?1?????1?00-01?011100??????010001?0??0?00000????1100?0?0100??100-10-?0??100?0010001101000?000??11?00?0?0-1-0000000?111010001010000-0??1111100110010000?101-010001??010?00?000000?010002111101110001?00?-0??100?00000??000010012001?000000000??00100?-0
	'Teyumbaita sulcognathus'		                           00021122?0?010101?0211101-0-0003001010120101-0-1001100110201111?00000010?1001-1-01?----20?11101110021000-?????1?00?0????01100010011000-00111?1100?000100??100-11-010000000010001?00001?100??11?010000-1-00???0?1???0??????????????01????00110010?01?101-0100?1?????????????????????????????????1000010??10?000?????????1???????????????0??0?00???-0
	'Hyperodapedon gordoni'		                             00021122?0?-00101?011110110-10031?1011120001-0-10011011102001110000??0??11001-1-01-----(1,2)0?11111101021010-01???11010?1???01100100111100000?11-1100-0?0100??100-11-1100?000001???????????1?0??110000000-1?000000?1?0?0??????????????01?1?1101?00100000101-0100010001?????000000111000211?1011?0001000?0?0110?????????????100120?1???00??000???0?1??-0
	'Boreopricea funerea'		                               ?0001110110100000??011?01?0-?00010100001??01-??10?0?000?1001111??01?001011000??????110-??????????????????????????1??????000000????01001?001?00100?10000001?10011-???0100100110000010011100?100110010100?000000?1???010???1??000-0???????00?00011?000101-0100010001010??0000???????????????????0?????????10000?000110000???10011000000110??0011???-0
	'Teraterpeton hrynewichorum full codings'		           20000100???101011?0001?01?0-100000101000110????10000100?1200111000???010?1010?00??100?????010?0100????00?????11?00??????101?00?0?10000?00(0,1)1??1100?0100100?120-11-???010000010100001001110101????00?0??1?0000(0,1)0?10??001?????????????11???101?0?1????????????????????????00?110111000210?10112000??001010??0????0?0?????0???1?00111?0???000?10??10?10
	'Trilophosaurus buettneri'		                          0000011011010101100001?02-0-1000001011020101-0-10000100?1-0(0,1)111000???01011111-0-01-----10000010111111110-01011110000110110100110?10100000011-1100?0100100?120-120100020000011100001001111?110110101?0-1-0000100000-010100120000-0?011101101000110000101-011000000001010000000111000110110101000100010111100000000110000100100110011?01100?001100000
	'Spinosuchus caseanus (combined)'		                   ??0?0??????101011000?0?02?0??000?010?0010?01??010000100?1?011????0??0?10??????????????????0?????????????????????????????10??01????0?000??????1100?0100100?1(1,2)0-11010??200000111000010011?10??001110100?1?(0,1)000001?(0,1)0?0?00001??0???????????10??0011?000101?011000??00010???0??00101000?10?10101000100010111?00000000110000??????????11??1?00???0100??0
	'Icarosaurus siefkeri'		                              00?????????100001?001100100-000010100001110?????0000000?000211?00?????10?10000?0???1??????????0????21?0111??210?????????000000????1?00???????0100?00000???000011-1100000??010000001?00?1?0??0?1?10?0??1?001010?110-010??0??????????1????110???1?01001101?0?00?0?01????????010???000110?1?1??0010??0?01?????????????????????????????????00?0?11??0?0
	'Kuehneosaurus latus'		                               ?00011101100000010001100100?1000101000011101-??10000000?0002111001????10110000000201111?0?010?011?221101111?(1,2)?(0,1)10?00????000?00?011110010001100100?0000001-100011-00001000001(0,1)0000111011?100101(1,2)110111110001000111(0,1)-01010?11?0?0?0???110010110011?10011010100000?0??????????(0,1)011100021001010100110?00010000010?00011000???????1100????110???011000-0
	'Pamelaria dolichotrachela'		                         ?0??111??0????0000?0?0?01?0-100??0100?0???01?0?10000000?010?1110?01??010111100?00?011????0?10??1(0,1)00110?0-?10?????00?????(0,1)0000100??0100100?11?0101001?000001(0,1)0011-0000200000111000010010?00??001100100-1-?000?0000100110000?0000-??0?????0000001(0,1)?010101-0100000?01???1?000100101001211?10111000100010011100001000110?00?00???010010????0??1011011-0
	'Shringasaurus indicus'		                             100011111???0?0000?001?01?0?(0,1)?0?0?10??010101???10?010?????01111??0????101101000??????????????????0?(1,2)111??0?02???????????00?00???????00??????0011110000000?110011-?1001000?011000001?010?00?1011?0011?00?0000001?10-0110000??0???0??11101101?0011?010100?0?0001??00?????????001?1000211?1?01?0?01000000??000?01????????0??????????1?????00?1?110?1-0
	'Azendohsaurus madagaskarensis'		                     1000111110?0000001001000100-100000101101010010-10000000?01011110001?001011110000020110-?0001?11?11121110-120210111001101100000?01100001-1?1?001111010000011?0011-100010000011000001001010011001100100-1-0000100100-011000030000-00011111001000110010101-01000000000101000010011100021?1100110000000000110000010001100101001?0010010?0110?0101?001-0
	'Azendohsaurus laaroussi'		                           ?000111-10?000000100???????-????????????????????????????????????????????????????????????????????????????????????????????1?00?0???????????????01111010000011100????????????????????????????????????????????????????????????????????????????????????????????????????????????????????????????????????????????????????????????????????????1??????1???-?
	'Prolacerta broomi'		                                 100001101110000000000100100-000010100001010(0,1)00-10000000?01011111001-001011(0,1)0000002011111010(0,1)011120221100-1101011000011010001000011010010001100100?10000001110011-0000?000001100000110101001100?100000-0-0000000011001(0,1)100010000-0??1011000010011000?101-00-00100?1?1?1???00001010002?00100110(0,1)01000100111000010001100001001101100??00??00?000100000
	'Proterosuchus fergusi'		                             100201101110000000100000101-?002001000011101-1010010000?0200111100(0,1)-0010111000000(1,2)01?1110111011111?11100-110111120101???000100?1110110?0011120101010000001110010-0?0010010011000000000?00011??2?0010110000001000010010100?10000-0??10011000100110?00101-01000???01?????????00111000???1101110001000000111000010001100001001??110000?0000???0(0,1)100?00
	'Proterosuchus yuani'		                               ?002011011100000001000?0101-0002001000011101-1?10010000?02001111001-001011100?0??2??????0?1?????????1???????????????????0001?0????0110?001112010101000000?110011-?????0?1001??0????00???????0???001010000?0000?010-010100010000-0?0100?1000100110010101-1110000000010??00?10011?00021011011100010001001110??010001100001??1?101?0?0?01?00??01100?00
	'Erythrosuchus africanus'		                           10000111110100100010000010111002001000011101-1110011010?02001110000000001100??0?02?????10110011?21121110-0100?1120101???000110?111011110011100101010000001010010-??0000000011001000000?0000?012100100-1-0000000010-010??0010000-0?011110001?0010001?101-010?010?01?????????0011100121111001200010000000100??010?0100000???100??10???0??0??0?010?000
	'Euparkeria capensis'		                               ?0000111???00?00001000?01011000210101001?101-1110010010?0201111000000010?1000?00?20110?10?1??11?21121010-?101?112100??01000110?1110110?0011100101010000001010011-??0?1000001000?000000?00001??2?00?011100000?00010-0??1?00?????????11??0001?0010?00???1-?0-0010?01??????0?0001?100121111001?1?01001-0111000?1-001111000-1110111000000001000?(0,1)100000
	'Batrachotomus kupferzellensis'		                     10000101?1?10010002001001012?002001000011101-0-10010010?020011100000001011001-0-02?--0-10?1101111102111?-0011?10201?1???00?110?1?1001000011100101010000001010011-?0000000001100(0,1)001100?100011121001010100000000110-0??100?10000-0?011???10100010000?101-0000010?00?????????001010012111100121001001-01?1001-?-102111?00-????111000????01??101?000?0
	'Coelophysis bauri'		                                 200101-1???10?00002000?0101200000011-?011?01-0-10-00001?02?1111000000?0??1001-?-02?----10111001?(1,2)01?1?10??01111?20??1?0100??10????001?100???00101010000001010011-0??120000011100001001?1001111110?0?0-?-10?00?0110-010??011???????01----101100100?0?0-1-0000010000(0,1)11(0,1)000-1001011012110100121000?11-01110(0,1)1?1-10-----?0-111?100?-000-010001?110?000
	'Plateosaurus engelhardti'		                          100001-1?1011?0000200000101210000011-?011101-0-10-00001?02?111100000000?11001-?-02?----?0111001?10121110?0011110(1,2)0001?0100?110?0?1001?1000100010110(0,1)000001000011-0??02000001100000100101001111110?1?0-?-10?00?0110-0100?001???????01?---101100100?1?0-1-000001???01?-00??-1001011012110100121?00?11-0111001?1-10-----?0-111?100?-000-01000??100?010
    ;
    ENDBLOCK;

          BEGIN ASSUMPTIONS;
      TYPESET * UNTITLED = ord: 1 4 7 19 - 20 25 28 30 40 58 60 82 88 97 100 113 123 152 166 191 196 233 276 305 316 333, unord: 2 - 3 5 - 6 8 - 18 21 - 24 26 - 27 29 31 - 39 41 - 57 59 61 - 81 83 - 87 89 - 96 98 - 99 101 - 112 114 - 122 124 - 151 153 - 165 167 - 190 192 - 195 197 - 232 234 - 275 277 - 304 306 - 315 317 - 332 334 - 339;
      ENDBLOCK;
      
